# Supplementary material for: Plant Diversity and Sustainable Landscape Management: The Case of Misiliscemi, a New Municipality in Sicily
Source: Plants (Basel). 2025 Feb 10;14(4):548. doi: 10.3390/plants14040548 (PMC11859046; doi:10.3390/plants14040548)
Supplement: Supplementary file 1 [file plants-14-00548-s001.zip]

Archive with 1 entries (1 files):
- plants-3435967-supplementary.xlsx
