# Supplementary material for: Plant Diversity and Sustainable Landscape Management: The Case of Misiliscemi, a New Municipality in Sicily
Source: Plants (Basel). 2025 Feb 10;14(4):548. doi: 10.3390/plants14040548 (PMC11859046; doi:10.3390/plants14040548)
Supplement: Supplementary file 1 [file plants-14-00548-s001.zip › plants-3435967-supplementary.xlsx]

## Sheet: Flora
Taxa	Forme Biologiche	Corotipi	Habitat	family	order	class
Acacia saligna (Labill.) H.L.Wendl.	P scap	Austral.	Along the A29 highway (Marausa).	Fabaceae	Fabales	Magnoliopsida
Acanthus mollis L. subsp. mollis	H scap	Steno-W-Medit.	Near ruins in shaded environments.	Acanthaceae	Lamiales	Magnoliopsida
Acis autumnalis (L.) Sweet	G bulb	Steno-Medit.	Uncultivated and arid pastures.	Amaryllidaceae	Asparagales	Liliopsida
Adiantum capillus-veneris L.	G rhiz	Pantropic.	Humid crevices.	Pteridaceae	Polypodiales	Polypodiopsida
Adonis annua L.	T scap	Euri-Medit.	Along the edges of cultivated lands.	Ranunculaceae	Ranunculales	Magnoliopsida
Aeonium arboreum (L.) Webb & Berthel.	NP	Macarones.	Rare specimens escaped from gardens.	Crassulaceae	Saxifragales	Magnoliopsida
Agave americana L. subsp. americana	P caesp	N-Americ.	Along the edges of cultivated lands, along canals.	Asparagaceae	Asparagales	Liliopsida
Agave attenuata Salm-Dyck subsp. attenuata	T caesp	C-Americ.	Uncultivated lands, roadside.	Asparagaceae	Asparagales	Liliopsida
Agave sisalana Perrine	T caesp	N-Americ.	Along state road 115 (Guarrato).	Asparagaceae	Asparagales	Liliopsida
Ailanthus altissima (Mill.) Swingle	P scap	Asia	Rocky environments, along state road 115 (Rilievo).	Simaroubaceae	Sapindales	Magnoliopsida
Ajuga iva (L.) Schreb. subsp. iva	Ch suffr	Steno-Medit.	Dry uncultivated environments, pastures.	Lamiaceae	Lamiales	Magnoliopsida
Albizia julibrissin Durazz.	P scap	Paleotrop.	Some specimens (cultivated).	Fabaceae	Fabales	Magnoliopsida
Alcea rosea L.	H scap	Ignota	Along roadsides, casually spontaneous.	Malvaceae	Malvales	Magnoliopsida
Alisma plantago-aquatica L.	I rad	Subcosmop.	Swampy ditches (Luogo Conte).	Alismataceae	Alismatales	Liliopsida
Alkanna tinctoria Tausch subsp. tinctoria	H scap	Steno-Medit.	Uncultivated environments, clearings.	Boraginaceae	Boraginales	Magnoliopsida
Allium ampeloprasum L.	G bulb	Euri-Medit.	Uncultivated lands, sublittoral areas.	Amaryllidaceae	Asparagales	Liliopsida
Allium chamaemoly L. subsp. chamaemoly	G bulb	Steno-W-Medit.	Uncultivated lands, arid meadows.	Amaryllidaceae	Asparagales	Liliopsida
Allium commutatum Guss.	G bulb	Steno-W-Medit.	Sublittoral coastal area.	Amaryllidaceae	Asparagales	Liliopsida
Allium longispathum Redouté	G bulb	Paleotemp.	Uncultivated lands, olive groves.	Amaryllidaceae	Asparagales	Liliopsida
Allium nigrum L.	G bulb	Steno-Medit.	Arid uncultivated lands.	Amaryllidaceae	Asparagales	Liliopsida
Allium obtusiflorum Redouté	G bulb	Endem. Sic.	Arid uncultivated lands (Rocche Draele).	Amaryllidaceae	Asparagales	Liliopsida
Allium polyanthum Schult. & Schult.f.	G bulb	SE-Europ.	Arid uncultivated lands (Rocche Draele).	Amaryllidaceae	Asparagales	Liliopsida
Allium roseum L. subsp. roseum	G bulb	Steno-Medit.	Uncultivated lands, pastures.	Amaryllidaceae	Asparagales	Liliopsida
Allium sativum L.	G bulb	Asia	Casually spontaneous.	Amaryllidaceae	Asparagales	Liliopsida
Allium sphaerocephalon L. subsp. sphaerocephalon	G bulb	Steno-Medit.	Arid uncultivated lands, also sublittoral.	Amaryllidaceae	Asparagales	Liliopsida
Allium subhirsutum L. subsp. subhirsutum	G bulb	Steno-W-Medit.	Uncultivated lands, meadows.	Amaryllidaceae	Asparagales	Liliopsida
Aloe × delaetii Radl.	NP	Africana	Along the edges of sublittoral swamps (Marausa Lido).	Asphodelaceae	Asparagales	Liliopsida
Amaranthus hybridus L. subsp. cruentus (L.) Thell.	T scap	Neotrop.	Specimen on the edge of S.S. 115.	Amaranthaceae	Caryophyllales	Magnoliopsida
Amaranthus retroflexus L.	T scap	Cosmop.	Abandoned uncultivated land, ruderal areas.	Amaranthaceae	Caryophyllales	Magnoliopsida
Ambrosinia bassii L.	G rhiz	Steno-W-Medit.	Wet uncultivated environments, meadows.	Araceae	Alismatales	Liliopsida
Ammi majus L.	T scap	Euri-Medit.	Both in cultivated and uncultivated lands.	Apiaceae	Apiales	Magnoliopsida
Ammoides pusilla (Brot.) Breistr.	T scap	Steno-Medit.	Uncultivated lands.	Apiaceae	Apiales	Magnoliopsida
Ampelodesmos mauritanicus (Poir.) T.Durand & Schinz	H caesp	Steno-SW-Medit.	Hilly uncultivated lands.	Poaceae	Poales	Liliopsida
Anacamptis collina (Banks & Sol. ex Russell) R.M.Bateman, Pridgeon & M.W.Chase	G bulb	Steno-Medit.	Dry small meadows.	Orchidaceae	Asparagales	Liliopsida
Anacyclus clavatus (Desf.) Pers.	T scap	S-Medit.	Uncultivated lands, along paths.	Asteraceae	Asterales	Magnoliopsida
Anagyris foetida L.	P caesp	S-Medit.	Few specimens on rocky slopes.	Fabaceae	Fabales	Magnoliopsida
Andryala integrifolia L.	T scap	Steno-Medit.	Uncultivated lands and arid meadows.	Asteraceae	Asterales	Magnoliopsida
Anemone coronaria L.	G bulb	Steno-Medit.	Small meadows and uncultivated lands.	Ranunculaceae	Ranunculales	Magnoliopsida
Anemone hortensis L. subsp. hortensis	G bulb	Steno-Medit.	Rocky small meadows and uncultivated lands (Runza area).	Ranunculaceae	Ranunculales	Magnoliopsida
Anemone palmata L.	G rhiz	Steno-Medit. Merid.	Hilly small meadows (Marcanzotta area).	Ranunculaceae	Ranunculales	Magnoliopsida
Anethum foeniculum L.	H scap	Steno-Medit.	On the edges of farm roads, uncultivated lands.	Apiaceae	Apiales	Magnoliopsida
Anethum piperitum Ucria	H scap	Steno-Medit.	Uncultivated lands.	Apiaceae	Apiales	Magnoliopsida
Anethum ridolfia Spalik & Reduron	H scap	Steno-Medit.	Uncultivated fields, cereal fields.	Apiaceae	Apiales	Magnoliopsida
Anisantha sterilis (L.) Nevski	T caesp	Euri-Medit.	Uncultivated lands, pastures, meadows.	Poaceae	Poales	Liliopsida
Anogramma leptophylla (L.) Link	T caesp	Pantrop.	Humid crevices.	Pteridaceae	Polypodiales	Polypodiopsida
Anthemis arvensis L. subsp. arvensis	T scap	Steno-Medit.	Uncultivated lands, meadows, pastures.	Asteraceae	Asterales	Magnoliopsida
Anthemis maritima L. subsp. maritima	H scap	W-Medit.	Sub-coastal area.	Asteraceae	Asterales	Magnoliopsida
Anthemis secundiramea Biv.	T scap	S-Medit.	Uncultivated lands near the coast.	Asteraceae	Asterales	Magnoliopsida
Anthyllis vulneraria L. subsp. maura (Beck) Maire	T scap	SW-Medit.	Arid rocky environments.	Fabaceae	Fabales	Magnoliopsida
Anthyllis vulneraria L. subsp. rubriflora (DC.) Arcang.	T scap	Euri-Medit.	Rocky uncultivated lands (Chinisia).	Fabaceae	Fabales	Magnoliopsida
Araujia sericifera Brot.	T scap	S-Americ.	Rare residual specimens of gardening.	Apocynaceae	Gentianales	Magnoliopsida
Arenaria leptoclados (Rchb.) Guss. subsp. leptoclados	T scap	Paleotemp.	Therophytic meadows and uncultivated areas.	Caryophyllaceae	Caryophyllales	Magnoliopsida
Arisarum vulgare O.Targ.Tozz. subsp. vulgare	G rhiz	Steno-Medit.	Uncultivated environments, meadows, canals.	Araceae	Alismatales	Liliopsida
Artemisia arborescens (Vaill.) L.	NP	S-Medit.	Near ruins, rocky environments.	Asteraceae	Asterales	Magnoliopsida
Arthrocaulon meridionale Es.Ramírez, Rufo, Sánchez Mata, V.Fuente	Ch succ	Steno-Medit.	Along the coast.	Amaranthaceae	Caryophyllales	Magnoliopsida
Arum italicum Mill. subsp. italicum	G rhiz	Steno-Medit.	In canals, shady wet environments.	Araceae	Alismatales	Liliopsida
Arundo donax L.	G rhiz	Subcosmop.	Along the edges of cultivated lands, near canals.	Poaceae	Poales	Liliopsida
Asclepias physocarpa (E.Mey.) Schltr.	P caesp	Pantrop.	Rare specimens at the edge of cultivated fields.	Apocynaceae	Gentianales	Magnoliopsida
Asparagus acutifolius L.	NP	Steno-Medit.	Arid uncultivated lands, limestone, near hedges.	Asparagaceae	Asparagales	Liliopsida
Asparagus aethiopicus L.	G rhiz	S-Afric.	Gardening residue.	Asparagaceae	Asparagales	Liliopsida
Asparagus albus L.	NP	Steno-W-Medit.	Arid uncultivated lands, limestone.	Asparagaceae	Asparagales	Liliopsida
Asparagus setaceus (Kunth) Jessop	P lian	Pantrop.	Cultivated near houses and casually spontaneous.	Asparagaceae	Asparagales	Liliopsida
Asphodeline lutea (L.) Rchb.	G rhiz	E-Medit.	Arid uncultivated lands, on hill slopes.	Asphodelaceae	Asparagales	Liliopsida
Asphodelus ramosus L. subsp. ramosus	G rhiz	Steno-Medit.	Uncultivated lands, limestone, pastures.	Asphodelaceae	Asparagales	Liliopsida
Asplenium ceterach L. subsp. ceterach	H ros	Eurasiat. Temp.	Shady cliffs.	Aspleniaceae	Polypodiales	Polypodiopsida
Asteriscus aquaticus (L.) Less.	T scap	Steno-Medit.	Sublittoral uncultivated lands.	Asteraceae	Asterales	Magnoliopsida
Astragalus boeticus L.	T scap	S-Medit.	Dry uncultivated lands.	Fabaceae	Fabales	Magnoliopsida
Astragalus hamosus L.	T scap	Medit.-Turan.	Uncultivated lands, pastures.	Fabaceae	Fabales	Magnoliopsida
Atriplex halimus L.	P caesp	Steno-Medit.	Along the coast.	Amaranthaceae	Caryophyllales	Magnoliopsida
Atriplex prostrata Boucher ex DC.	T scap	Circumbor.	Along the coast.	Amaranthaceae	Caryophyllales	Magnoliopsida
Austrocylindropuntia subulata (Muehlenpf.) Backeb.	P succ	S-Americ.	Sublittoral area of Marausa Lido.	Cactaceae	Caryophyllales	Magnoliopsida
Avena barbata Pott ex Link	T scap	Medit.-Turan.	Uncultivated lands, pastures.	Poaceae	Poales	Liliopsida
Avena fatua L.	T scap	Eurasiat.	Uncultivated lands, meadows, cereal fields.	Poaceae	Poales	Liliopsida
Avena sativa L. subsp. sativa	T scap	Avv.	Uncultivated lands, old walls, hedges.	Poaceae	Poales	Liliopsida
Avena sterilis L.	T scap	Medit.-Turan.	Uncultivated lands, pastures, canals.	Poaceae	Poales	Liliopsida
Barlia robertiana (Loisel.) Greuter	G bulb	Steno-Medit.	Dry small meadows and hilly slopes.	Orchidaceae	Asparagales	Liliopsida
Bellardia trixago (L.) All.	T scap	Euri-Medit.	Uncultivated lands and pastures.	Orobanchaceae	Lamiales	Magnoliopsida
Bellardia viscosa (L.) Fisch. & C.A.Mey.	T scap	Medit.-Atl.(Euri-)	Uncultivated lands and pastures.	Orobanchaceae	Lamiales	Magnoliopsida
Bellevalia dubia (Guss.) Rchb.	G bulb	Endem. Ital.	Uncultivated fields, meadows, pastures.	Asparagaceae	Asparagales	Liliopsida
Bellis annua L. subsp. annua	T scap	Steno-Medit.	Uncultivated lands, pastures, meadows.	Asteraceae	Asterales	Magnoliopsida
Bellis perennis L.	H ros	Europ.-Caucas.	Uncultivated lands, pastures, meadows.	Asteraceae	Asterales	Magnoliopsida
Bellis sylvestris Cirillo	H ros	Steno-Medit.	Uncultivated lands, pastures, meadows.	Asteraceae	Asterales	Magnoliopsida
Beta vulgaris L. subsp. maritima (L.) Arcang.	H scap	Euri-Medit.	Along the coast, ruderal areas.	Amaranthaceae	Caryophyllales	Magnoliopsida
Beta vulgaris L. subsp. vulgaris	H scap	Euri-Medit.	Everywhere in cultivated and uncultivated lands.	Amaranthaceae	Caryophyllales	Magnoliopsida
Biarum tenuifolium (L.) Schott subsp. tenuifolium	G rhiz	Steno-Medit.	Arid uncultivated environments, meadows, and pastures.	Araceae	Alismatales	Liliopsida
Bituminaria bituminosa (L.) C.H.Stirt.	H scap	E-Medit.	Pastures, uncultivated environments, hedges.	Fabaceae	Fabales	Magnoliopsida
Blackstonia acuminata (W.D.J.Koch & Ziz) Domin subsp. acuminata	T scap	Medit.	Uncultivated lands (Chinisia).	Gentianaceae	Gentianales	Magnoliopsida
Blackstonia perfoliata (L.) Huds. subsp. perfoliata	T scap	Euri-Medit.	Uncultivated lands, wet uncultivated lands.	Gentianaceae	Gentianales	Magnoliopsida
Bolboschoenus maritimus (L.) Palla	G rhiz	Cosmop.	Sublittoral swamps, canals.	Cyperaceae	Poales	Liliopsida
Borago officinalis L.	T scap	Euri-Medit.	Uncultivated lands, cultivated fields and canals.	Boraginaceae	Boraginales	Magnoliopsida
Brachypodium distachyon (L.) P.Beauv.	T scap	Medit.-Turan.	Uncultivated lands, pastures, meadows.	Poaceae	Poales	Liliopsida
Brassica fruticulosa Cirillo subsp. fruticulosa	Ch suffr	Steno-W-Medit.	Everywhere, in cultivated and uncultivated lands.	Brassicaceae	Brassicales	Magnoliopsida
Brassica napus L.	T scap	Avv.	Scattered specimens escaped from cultivation.	Brassicaceae	Brassicales	Magnoliopsida
Brassica nigra (L.) W.D.J.Koch	T scap	Euri-Medit.	In uncultivated lands, along the edges of paths.	Brassicaceae	Brassicales	Magnoliopsida
Brassica rapa L. subsp. campestris (L.) A.R.Clapham	T scap	Europ.	Everywhere, in cultivated and uncultivated lands.	Brassicaceae	Brassicales	Magnoliopsida
Bromus hordeaceus L. subsp. hordeaceus	T scap	Euri-Medit.	Uncultivated lands, pastures, along paths.	Poaceae	Poales	Liliopsida
Cachrys sicula L.	H scap	Subcosmop.	Dry meadows and uncultivated lands.	Apiaceae	Apiales	Magnoliopsida
Cakile maritima Scop. subsp. maritima	T scap	Medit-Atl.	Along the coast.	Brassicaceae	Brassicales	Magnoliopsida
Calamagrostis arundinacea (L.) Roth	G rhiz	Euri-Medit.	On the dunes along the beach.	Poaceae	Poales	Liliopsida
Calendula arvensis (Vaill.) L.	T scap	Steno-Medit.	Uncultivated lands, vineyards, along paths.	Asteraceae	Asterales	Magnoliopsida
Calendula suffruticosa Vahl subsp. maritima (Guss.) Meikle	Ch suffr	Endem. Ital.	Sandy coastline (rare).	Asteraceae	Asterales	Magnoliopsida
Calendula suffruticosa Vahl subsp. suffruticosa	Ch suffr	SW-Medit.	Uncultivated lands, screes, roadsides.	Asteraceae	Asterales	Magnoliopsida
Campanula dichotoma L.	T scap	Steno-W-Medit.	Uncultivated lands, pastures.	Campanulaceae	Asterales	Magnoliopsida
Campanula erinus L.	T scap	Steno-Medit.	Near walls and shady ruins.	Campanulaceae	Asterales	Magnoliopsida
Canna indica L.	G rhiz	Pantrop.	Specimens along state road 115, near houses.	Cannaceae	Zingiberales	Liliopsida
Capparis spinosa L. subsp. spinosa	NP	Eurasiat.	In rocky environments.	Capparaceae	Brassicales	Magnoliopsida
Capsella bursa-pastoris (L.) Medik. subsp. bursa-pastoris	H bienn	Cosmop.	In arid uncultivated lands.	Brassicaceae	Brassicales	Magnoliopsida
Carduus argyroa Biv.	T scap	Steno-Medit.	Uncultivated lands and arid meadows (Baglio Ballottella).	Asteraceae	Asterales	Magnoliopsida
Carduus nutans L. subsp. nutans	H bienn	W-Europ.	Uncultivated lands, arid meadows.	Asteraceae	Asterales	Magnoliopsida
Carduus pycnocephalus L. subsp. pycnocephalus	T scap	Steno-Medit.	Uncultivated lands, arid meadows.	Asteraceae	Asterales	Magnoliopsida
Carex caryophyllea Latourr.	G rhiz	Eurasiat.	Humid uncultivated lands.
Carex divisa Huds.	G rhiz	Euri-Medit.	Salty environments.	Cyperaceae	Poales	Liliopsida
Carex flacca Schreb. subsp. erythrostachys (Hoppe) Holub	G rhiz	Europ.	Dry small meadows.	Cyperaceae	Poales	Liliopsida
Carlina gummifera (L.) Less.	H ros	S-Medit.	Uncultivated (clearings), arid meadows.	Asteraceae	Asterales	Magnoliopsida
Carlina lanata L.	T scap	Steno-Medit.	Uncultivated lands, arid meadows.	Asteraceae	Asterales	Magnoliopsida
Carlina sicula Ten. subsp. sicula	H scap	Subendem.	Uncultivated lands, meadows, pastures.	Asteraceae	Asterales	Magnoliopsida
Carpobrotus acinaciformis (L.) L.Bolus	Ch suffr	Afric.	Near old ruins.	Aizoaceae	Caryophyllales	Magnoliopsida
Carpobrotus edulis (L.) N.E.Br.	Ch suffr	Afric.	Sublittoral environments.	Aizoaceae	Caryophyllales	Magnoliopsida
Carthamus caeruleus L.	T scap	S-Medit.	On the edges of canals (Chinisia).	Asteraceae	Asterales	Magnoliopsida
Carthamus lanatus L.	T scap	Euri-Medit.	Uncultivated lands, edge of paths.	Asteraceae	Asterales	Magnoliopsida
Catapodium rigidum (L.) C.E.Hubb. subsp. rigidum	T caesp	Euri-Medit.	Uncultivated lands, pastures, along paths.	Poaceae	Poales	Liliopsida
Ceiba speciosa (A.St.-Hil., A.Juss. & Cambess.) Ravenna	P scap	S-Americ.	Provincial Road (Via Portelle).	Malvaceae	Malvales	Magnoliopsida
Cenchrus setaceus (Forssk.) Morrone	H caesp	Paleosubtrop.	Uncultivated lands, roadside.	Poaceae	Poales	Liliopsida
Centaurea calcitrapa L.	H bienn	Euri-Medit.	Uncultivated lands, edge of paths.	Asteraceae	Asterales	Magnoliopsida
Centaurea napifolia L.	T scap	SW-Medit.	Uncultivated lands, roadsides.	Asteraceae	Asterales	Magnoliopsida
Centaurea sicula L.	H bienn	SW-Medit.	Uncultivated lands, pastures, path edges.	Asteraceae	Asterales	Magnoliopsida
Centaurea solstitialis L. subsp. solstitialis	H bienn	Steno-Medit.	Uncultivated lands, path edges.	Asteraceae	Asterales	Magnoliopsida
Centaurea sphaerocephala L. subsp. sphaerocephala	H scap	Steno-W-Medit.	Sublittoral dunes.	Asteraceae	Asterales	Magnoliopsida
Centaurium erythraea Rafn subsp. erythraea	H bienn	Paleotemp.	Wet uncultivated lands.	Gentianaceae	Gentianales	Magnoliopsida
Centaurium pulchellum (Sw.) Hayek ex Hand.-Mazz., Stadlm., Janch. & Faltis subsp. pulchellum	T scap		Wet uncultivated lands.	Gentianaceae	Gentianales	Magnoliopsida
Centranthus calcitrapae (L.) Dufr. subsp. calcitrapae	T scap	Steno-W-Medit.	Shady rocky environments.	Caprifoliaceae	Dipsacales	Magnoliopsida
Cerastium glomeratum Thuill.	T scap	Euri-Medit.	Therophytic meadows and uncultivated areas.	Caryophyllaceae	Caryophyllales	Magnoliopsida
Ceratonia siliqua L.	P caesp	S-Medit.	Scattered specimens in cultivated lands.	Fabaceae	Fabales	Magnoliopsida
Cercis siliquastrum L. subsp. siliquastrum	P scap	S-Europ.	Along the edge of the Provincial Road Via Portelle (Rilievo).	Fabaceae	Fabales	Magnoliopsida
Cerinthe major L. subsp. major	T scap	Steno-Medit.	Canals, uncultivated lands, roadsides.	Boraginaceae	Boraginales	Magnoliopsida
Chamaeiris foetidissima (L.) Medik.	G rhiz	Euri-Medit.	Along Via Piro.	Iridaceae	Asparagales	Liliopsida
Chamaemelum fuscatum (Brot.) Vasc.	T scap	W-Medit.	Humid uncultivated lands.	Asteraceae	Asterales	Magnoliopsida
Chamaerops humilis L. subsp. humilis	NP	Steno-W-Medit.	Hilly uncultivated lands.	Arecaceae	Arecales	Liliopsida
Chasmanthe floribunda (Salisb.) N.E.Br.	G bulb	S-Afric.	Few specimens (Rocche Draele).	Iridaceae	Asparagales	Liliopsida
Chenopodiastrum murale (L.) S.Fuentes, Uotila & Borsch	T scap	Subcosmop.	Ruderal areas.	Amaranthaceae	Caryophyllales	Magnoliopsida
Chenopodium album L. subsp. album	T scap	Subcosmop.	Ruins.	Amaranthaceae	Caryophyllales	Magnoliopsida
Chrozophora tinctoria (L.) A.Juss.	T scap	Medit.-Turan.	In fields, in olive groves.	Euphorbiaceae	Malpighiales	Magnoliopsida
Cichorium endivia L. subsp. pumilum (Jacq.) Cout.	T scap	Steno-Medit.	Arid uncultivated lands.	Asteraceae	Asterales	Magnoliopsida
Cichorium intybus L.	H scap	Cosmop.	Uncultivated lands, vineyards, fields.	Asteraceae	Asterales	Magnoliopsida
Cistus creticus L. subsp. creticus †	NP	Steno-Medit.	Sparse specimens (Marausa Timpone area).	Cistaceae	Malvales	Magnoliopsida
Cistus salviifolius L. †	NP	Steno-Medit.	Sparse specimens (Marausa Timpone area and Rocche di Runza).	Cistaceae	Malvales	Magnoliopsida
Citrullus lanatus (Thunb.) Matsum. & Nakai subsp. lanatus	T scap	Paleotrop.	Cultivated in gardens and casually spontaneous.	Cucurbitaceae	Cucurbitales	Magnoliopsida
Clinopodium nepeta (L.) Kuntze subsp. nepeta	Ch suffr	Steno-Medit.	Uncultivated lands, arid meadows.	Lamiaceae	Lamiales	Magnoliopsida
Coleostephus myconis (L.) Cass. ex Rchb.f.	T scap	Steno-Medit.	Humid uncultivated lands.	Asteraceae	Asterales	Magnoliopsida
Convolvulus althaeoides L.	H scand	Euri-Medit.	Uncultivated lands, hedges, rocky areas.	Convolvulaceae	Solanales	Magnoliopsida
Convolvulus arvensis L.	G rhiz	Cosmop./Paleotemp.	In cultivated lands (olive groves and vineyards) and in uncultivated lands.	Convolvulaceae	Solanales	Magnoliopsida
Convolvulus elegantissimus Mill.	H scand	Steno-E-Medit.	Hedges, meadows along roadsides.	Convolvulaceae	Solanales	Magnoliopsida
Convolvulus lineatus L.	Ch suffr	Steno-Medit.	Scattered throughout the area	Convolvulaceae	Solanales	Magnoliopsida
Convolvulus sepium L.	T scap	S-Medit.	In fields, near hedges.	Convolvulaceae	Solanales	Magnoliopsida
Convolvulus tricolor L. subsp. cupanianus (Tod.) Cavara & Grande	T scap	Steno-W-Medit.	In cultivated lands, uncultivated lands, rocky areas.	Convolvulaceae	Solanales	Magnoliopsida
Coronilla scorpioides (L.) W.D.J.Koch	T scap	Euri-Medit.	Uncultivated environments, pastures.	Fabaceae	Fabales	Magnoliopsida
Cotyledon orbiculata L.	Ch succ	Pantrop. (S-Afric.)	Gardening residue.	Crassulaceae	Saxifragales	Magnoliopsida
Crataegus azarolus L.	P scap	E-Medit.	Near old country houses, along the edges of cultivated lands.	Rosaceae	Rosales	Magnoliopsida
Crepis vesicaria L.	T scap	Subatl./Submedit.	Meadows and uncultivated lands.	Asteraceae	Asterales	Magnoliopsida
Cressa cretica L.	Ch suffr	Cosmop.	Sublittoral sandy environments (salt pans).	Convolvulaceae	Solanales	Magnoliopsida
Crithmum maritimum L.	Ch suffr	Euri-Medit.	On cliffs and halomorphic substrates along the coast.	Apiaceae	Apiales	Magnoliopsida
Crocus longiflorus Raf.	G bulb	Subendem.	Uncultivated and hilly and subhilly pastures.	Iridaceae	Asparagales	Liliopsida
Crucianella maritima L.	Ch suffr	Steno-Medit.	Sublittoral environments.	Rubiaceae	Gentianales	Magnoliopsida
Cucumis melo L. subsp. melo	T scap	Paleotrop.	Cultivated in gardens and casually spontaneous.	Cucurbitaceae	Cucurbitales	Magnoliopsida
Cucurbita maxima Duchesne subsp. maxima	T scap	Americ.	Cultivated in gardens and casually spontaneous.	Cucurbitaceae	Cucurbitales	Magnoliopsida
Cupressus sempervirens L.	P scap	E-Euri-Medit.	Near old country cottages.	Cupressaceae	Pinales	Pinopsida
Cuscuta epithymum (L.) L. subsp. epithymum	T par	Eurasiat.	Parasite on herbaceous plants and shrubs.	Convolvulaceae	Solanales	Magnoliopsida
Cydonia oblonga Mill.	P caesp	W-Asiat.	Near old country houses.	Rosaceae	Rosales	Magnoliopsida
Cynara cardunculus L. subsp. cardunculus	H scap	Steno-Medit.	In uncultivated lands, pastures.	Asteraceae	Asterales	Magnoliopsida
Cynodon dactylon (L.) Pers.	G rhiz	Cosmop.	Uncultivated lands, vineyards, olive groves.	Poaceae	Poales	Liliopsida
Cynoglossum columnae Ten.	T scap	NE-Medit.	Uncultivated lands, pastures.	Boraginaceae	Boraginales	Magnoliopsida
Cynoglossum creticum Mill.	H bienn	Euri-Medit.	Uncultivated lands, pastures.	Boraginaceae	Boraginales	Magnoliopsida
Cynomorium coccineum L. subsp. coccineum	G rhiz	Medit.-Turan.	Coastal brackish areas and reardunal zones.	Cynomoriaceae	Saxifragales	Magnoliopsida
Cynosurus echinatus L.	T caesp	Euri-Medit.	Uncultivated lands, pastures.	Poaceae	Poales	Liliopsida
Cyperus rotundus L.	G rhiz	Subcosmop./Subtrop.	In fields (vineyards, olive groves).	Cyperaceae	Poales	Liliopsida
Cytinus hypocistis (L.) L. subsp. hypocistis †	G rad	Medit.	In cistus scrub on calcarenitic substrate (Ballottella).	Cytinaceae	Malvales	Magnoliopsida
Cytisus infestus (C.Presl) Guss. subsp. infestus	P caesp	Steno-Medit.	Rocky uncultivated lands (Runza).	Fabaceae	Fabales	Magnoliopsida
Cytisus laniger DC.	P caesp	Steno-Medit.	Rocky uncultivated lands (Chinisia).	Fabaceae	Fabales	Magnoliopsida
Dactylis glomerata L. subsp. glomerata	H caesp	Paleotemp.	Uncultivated lands, pastures, fields.	Poaceae	Poales	Liliopsida
Dactyloctenium aegyptium (L.) Willd.	T scap	Paleotrop./ Subtrop.	Along roadsides.	Poaceae	Poales	Liliopsida
Damasonium alisma Mill.	I rad	Euri-Medit.	Swampy ditches (Chinisia).	Alismataceae	Alismatales	Liliopsida
Daphne gnidium L.	P caesp	Macarones.	Rocky environments (Runza limestone).	Thymelaeaceae	Malvales	Magnoliopsida
Dasypyrum villosum (L.) P.Candargy	T scap	Medit.-Turan.	Uncultivated lands, pastures.	Poaceae	Poales	Liliopsida
Datura wrightii Regel	T scap	Avv.	Uncultivated lands, ruins.	Solanaceae	Solanales	Magnoliopsida
Daucus carota L. subsp. carota	H bienn	Paleotemp./Subcosmop.	In uncultivated lands, at the edge of cultivated fields.	Apiaceae	Apiales	Magnoliopsida
Daucus carota L. subsp. drepanensis (Arcang.) Heywood	H bienn	Steno-Medit.	In uncultivated lands, at the edge of cultivated fields.	Apiaceae	Apiales	Magnoliopsida
Daucus pumilus (L.) Hoffmanns. & Link	T scap	Steno-Medit.	Sandy coastal environments.	Apiaceae	Apiales	Magnoliopsida
Dianthus illyricus (Ard.) Fassou, N.Korotkova, Dimop. & Borsch subsp. haynaldianus (Nyman) Fassou, N.Korotkova, Dimop. & Borsch	H caesp	Steno-Medit.	Rocky environments.	Caryophyllaceae	Caryophyllales	Magnoliopsida
Diplotaxis erucoides (L.) DC. subsp. erucoides	T scap	W-Medit.	Everywhere in the fields.	Brassicaceae	Brassicales	Magnoliopsida
Diplotaxis tenuifolia (L.) DC.	H scap	Steno-Medit.	Rare specimens near ruins.	Brassicaceae	Brassicales	Magnoliopsida
Dipsacus fullonum L. subsp. fullonum	T scap	Steno-Medit.	Uncultivated lands, pastures, near canals.	Caprifoliaceae	Dipsacales	Magnoliopsida
Dittrichia viscosa (L.) Greuter subsp. viscosa	H scap	Euri-Medit.	Uncultivated lands, along the edges of roads.	Asteraceae	Asterales	Magnoliopsida
Dovyalis caffra (Hook. fil. ex Harv. & Sond.) Warb	P scap	Afric.	Two specimens (Locogrande area, Via Lombardo).	Salicaceae	Malpighiales	Magnoliopsida
Draba verna L. subsp. verna	T scap	Circumbor.	Dry uncultivated lands.	Brassicaceae	Brassicales	Magnoliopsida
Ecballium elaterium (L.) A.Rich.	T scap	Euri-Medit.	Along the edges of cultivated lands, in uncultivated lands, and near ruins.	Cucurbitaceae	Cucurbitales	Magnoliopsida
Echinochloa colonum (L.) Link subsp. colonum	T scap	Paleotrop.	Along roadsides and in uncultivated lands.	Poaceae	Poales	Liliopsida
Echinophora spinosa L.	H scap	Euri-Medit.	Along the sub-coastal, sandy dunes.	Apiaceae	Apiales	Magnoliopsida
Echium italicum L. subsp. siculum (Lacaita) Greuter & Burdet	H bienn	Endem. Sic.	Uncultivated lands.	Boraginaceae	Boraginales	Magnoliopsida
Echium parviflorum Moench	T scap	Steno-Medit.	Rocky environments, near ruins.	Boraginaceae	Boraginales	Magnoliopsida
Echium plantagineum L.	T scap	Euri-Medit.	Uncultivated lands, roadsides.	Boraginaceae	Boraginales	Magnoliopsida
Echium sabulicola Pomel	H bienn	Steno-Medit. Occid.	Uncultivated lands, pastures.	Boraginaceae	Boraginales	Magnoliopsida
Eleusine indica (L.) Gaertn.	T scap	Cosmop.	Along roadsides and in uncultivated lands.	Poaceae	Poales	Liliopsida
Equisetum ramosissimum Desf.	G rhiz	Paleotemp.	Near canals, sub-coastal area.	Equisetaceae	Equisetales	Polypodiopsida
Erica multiflora L. subsp. multiflora †	NP	Steno-Medit.	Sparse specimen (Marausa Timpone area, present until 1991, no longer found).	Ericaceae	Ericales	Magnoliopsida
Erigeron bonariensis L.	T scap	Americ.	Uncultivated lands, along paths.	Asteraceae	Asterales	Magnoliopsida
Erigeron canadensis L.	T scap	N-Americ.	Uncultivated lands.	Asteraceae	Asterales	Magnoliopsida
Erodium acaule (L.) Bech. & Thell.	H ros	Medit.-Mont.	Uncultivated lands, pastures.	Geraniaceae	Geraniales	Magnoliopsida
Erodium malacoides (L.) L'Hér. subsp. malacoides	T scap	Steno-Medit.	Uncultivated lands, pastures, along tracks.	Geraniaceae	Geraniales	Magnoliopsida
Erodium moschatum (L.) L'Hér.	T scap	Euri-Medit.	Uncultivated lands, roadsides.	Geraniaceae	Geraniales	Magnoliopsida
Eryngium amethystinum L.	H scap	Steno-Medit.	Arid meadows, uncultivated lands.	Apiaceae	Apiales	Magnoliopsida
Eryngium campestre L.	H scap	Euri-Medit.	Arid meadows.	Apiaceae	Apiales	Magnoliopsida
Eryngium maritimum L.	G rhiz	Medit.-Atl.(Euri -)	Along the coast.	Apiaceae	Apiales	Magnoliopsida
Eryngium tricuspidatum L. subsp. bocconei (Lam.) Wörz	H scap	SW-Medit.	Abandoned cultivated fields, pastures.	Apiaceae	Apiales	Magnoliopsida
Eucalyptus globulus Labill. subsp. globulus	P scap	Austral.	Along the edges of farm roads.	Myrtaceae	Myrtales	Magnoliopsida
Eudianthe coeli-rosa (L.) Fenzl ex Endl.	T scap	SW-Medit.	Therophytic meadows and uncultivated areas.	Caryophyllaceae	Caryophyllales	Magnoliopsida
Euphorbia ceratocarpa Ten.	Ch suffr	Endem. Ital.	Along roadsides.	Euphorbiaceae	Malpighiales	Magnoliopsida
Euphorbia exigua L. subsp. exigua	T scap	Euri-Medit.	In uncultivated lands, in fields.	Euphorbiaceae	Malpighiales	Magnoliopsida
Euphorbia falcata L.	T scap	Turan.-Medit.	Fields and uncultivated soils.	Euphorbiaceae	Malpighiales	Magnoliopsida
Euphorbia helioscopia L. subsp. helioscopia	T scap	Cosmop.	Uncultivated lands, meadows.	Euphorbiaceae	Malpighiales	Magnoliopsida
Euphorbia hypericifolia L.	T scap	Neofita naturalizzata	In flower beds.	Euphorbiaceae	Malpighiales	Magnoliopsida
Euphorbia maculata L.	T rept	N-Americ.	Along roadsides and in trampled areas.	Euphorbiaceae	Malpighiales	Magnoliopsida
Euphorbia paralias L.	Ch suffr	Euri-Medit.	Along the coastline.	Euphorbiaceae	Malpighiales	Magnoliopsida
Euphorbia peplis L.	T rept	Euri-Medit.	Along the sandy coastline.	Euphorbiaceae	Malpighiales	Magnoliopsida
Euphorbia peplus L.	T scap	Cosmop.	Near ruins.	Euphorbiaceae	Malpighiales	Magnoliopsida
Euphorbia pithyusa L. subsp. cupanii (Guss. ex Bertol.) Radcl.-Sm.	Ch suffr	Endem. Ital.	Sublittoral environments (Salinagrande).	Euphorbiaceae	Malpighiales	Magnoliopsida
Euphorbia prostrata Aiton	T rept	N-Americ.	Along roadsides and in trampled areas.	Euphorbiaceae	Malpighiales	Magnoliopsida
Euphorbia segetalis L.	H scap	W-Medit.	Sublittoral environments.	Euphorbiaceae	Malpighiales	Magnoliopsida
Euphorbia serpens Kunth subsp. fissistipula (Thell.) Verloove & Lambinon	T rept	N-Americ.	Uncultivated lands.	Euphorbiaceae	Malpighiales	Magnoliopsida
Euphorbia terracina L.	H scap	Steno-Medit.	Uncultivated lands, pastures.	Euphorbiaceae	Malpighiales	Magnoliopsida
Fedia graciliflora Fisch. & C.A.Mey.	T scap	Steno-Medit.	Uncultivated lands, meadows.	Caprifoliaceae	Dipsacales	Magnoliopsida
Ferula communis L. subsp. communis	H scap	S-Euri-Medit.	Uncultivated lands, along paths, rocky environments.	Apiaceae	Apiales	Magnoliopsida
Festuca ambigua Le Gall	T caesp	Subcosmop.	Along tracks, uncultivated lands.	Poaceae	Poales	Liliopsida
Ficaria verna Huds. subsp. ficariiformis (F.W.Schultz) B.Walln.	G bulb	Euri-Medit.	Small wet meadows and uncultivated lands.	Ranunculaceae	Ranunculales	Magnoliopsida
Ficus carica L.	P scap	Medit.-Turan.	Scattered throughout, near old houses, in the countryside.	Moraceae	Rosales	Magnoliopsida
Ficus microcarpa L.f.	P scap	E-Asiat.	Former Chinisia Airport.	Moraceae	Rosales	Magnoliopsida
Filago asterisciflora (Lam.) Sweet	T rept	Steno-Medit.	Uncultivated lands, pastures.	Asteraceae	Asterales	Magnoliopsida
Filago pygmaea L.	T rept	Steno-Medit.	Uncultivated lands, pastures.	Asteraceae	Asterales	Magnoliopsida
Filago pyramidata L.	T scap	Euri-Medit.	Dry uncultivated environments.	Asteraceae	Asterales	Magnoliopsida
Frankenia pulverulenta L. subsp. pulverulenta	T scap	Steno-Medit.	On halophilous sublittoral substrates.	Frankeniaceae	Caryophyllales	Magnoliopsida
Fraxinus angustifolia Vahl subsp. angustifolia	P scap	S-Europ.-S-Siber	In canals, shady wet environments.	Oleaceae	Lamiales	Magnoliopsida
Fumana arabica (L.) Spach	Ch suffr	Medit.-Turan.	In meadows on calcarenitic substrates.	Cistaceae	Malvales	Magnoliopsida
Fumana thymifolia (L.) Spach ex Webb	Ch suffr	Steno-Medit.	Semi-arid rocky substrates.	Cistaceae	Malvales	Magnoliopsida
Fumaria agraria Lag.	T scap	Steno-Medit.	Scattered throughout in uncultivated lands.	Papaveraceae	Ranunculales	Magnoliopsida
Fumaria capreolata L. subsp. capreolata	T scap	Euri-Medit.	Scattered throughout, in cultivated and uncultivated lands.	Papaveraceae	Ranunculales	Magnoliopsida
Fumaria flabellata Gasp.	T scap	Steno-Medit.	Scattered throughout in uncultivated and abandoned cultivated lands.	Papaveraceae	Ranunculales	Magnoliopsida
Fumaria parviflora Lam.	T scap	Medit.-Turan.	Scattered throughout in abandoned cultivated lands.	Papaveraceae	Ranunculales	Magnoliopsida
Galactites tomentosus Moench	H bienn	Steno-Medit.	Uncultivated lands, roadside.	Asteraceae	Asterales	Magnoliopsida
Galium aparine L.	T scap	Eurasiat.	Uncultivated lands, hedges.	Rubiaceae	Gentianales	Magnoliopsida
Galium parisiense L.	T scap	Euri-Medit.	Arid uncultivated lands, rocky areas, hedges.	Rubiaceae	Gentianales	Magnoliopsida
Galium verrucosum Huds. subsp. verrucosum	T scap	Steno-Medit.	Uncultivated lands, cliffs.	Rubiaceae	Gentianales	Magnoliopsida
Gelasia villosa (Scop.) Cass. subsp. columnae (Guss.) Bartolucci, Galasso & F.Conti	G rhiz	Endem. Ital.	Arid meadows, on calcarenitic substrates.	Asteraceae	Asterales	Magnoliopsida
Geranium dissectum L.	T scap	Cosmop.	Uncultivated fields.	Geraniaceae	Geraniales	Magnoliopsida
Geranium molle L.	T scap	Subcosmop.	Uncultivated lands, pastures, vineyards, along tracks.	Geraniaceae	Geraniales	Magnoliopsida
Geranium rotundifolium L.	T scap	Subcosmop.	Uncultivated fields, along roadsides.	Geraniaceae	Geraniales	Magnoliopsida
Geropogon hybridus (L.) Sch.Bip.	T scap	Steno-Medit.	Arid uncultivated lands, grassy meadows.	Asteraceae	Asterales	Magnoliopsida
Gladiolus italicus Mill.	G bulb	Euri-Medit.	Uncultivated lands, vineyards, cereal fields.	Iridaceae	Asparagales	Liliopsida
Glaucium flavum Crantz	H scap	Euri-Medit.	Scattered throughout along the coast.	Papaveraceae	Ranunculales	Magnoliopsida
Glebionis coronaria (L.) Cass. ex Spach	T scap	Steno-Medit.	Uncultivated lands, meadows, pastures.	Asteraceae	Asterales	Magnoliopsida
Glebionis segetum (L.) Fourr.	T scap	Euri-Medit.	Humid uncultivated lands, vineyards.	Asteraceae	Asterales	Magnoliopsida
Globularia alypum L.	NP	Steno-Medit.	Rocky environments (Marcanzotta).	Plantaginaceae	Lamiales	Magnoliopsida
Halimione portulacoides (L.) Aellen	Ch frut	Circumbor.	Along the coast.	Amaranthaceae	Caryophyllales	Magnoliopsida
Halocnemum cruciatum (Forssk.) Tod.	Ch succ	S-Medit.	Sub-coastal halophilic uncultivated lands.	Amaranthaceae	Caryophyllales	Magnoliopsida
Hedera helix L. subsp. helix	P lian	Subatl./Submedit.	On stone walls, as ornamental.	Araliaceae	Apiales	Magnoliopsida
Hedypnois rhagadioloides (L.) F.W.Schmidt	T scap	Steno-Medit.	Sublittoral environments.	Asteraceae	Asterales	Magnoliopsida
Helianthemum salicifolium (L.) Mill.	T scap	Euri-Medit.	In meadows on calcarenitic substrates.	Cistaceae	Malvales	Magnoliopsida
Helianthus annuus L. subsp. annuus	T scap	Avv.	Cultivated in gardens and casually spontaneous.	Asteraceae	Asterales	Magnoliopsida
Heliotropium curassavicum L.	Ch suffr	Subtrop.	Some specimens along the beach.	Heliotropiaceae	Boraginales	Magnoliopsida
Heliotropium europaeum L.	T scap	Medit.-Turan.	Uncultivated lands, cultivated lands, gardens.	Heliotropiaceae	Boraginales	Magnoliopsida
Helminthotheca aculeata (Vahl) Lack subsp. aculeata	T scap	W-Medit.	Arid uncultivated lands, edge of paths.	Asteraceae	Asterales	Magnoliopsida
Helminthotheca echioides (L.) Holub	T scap	Euri-Medit.	Meadows, trampled areas, edge of paths.	Asteraceae	Asterales	Magnoliopsida
Helosciadium nodiflorum (L.) W.D.J.Koch subsp. nodiflorum	H scap	Euri-Medit.	Canals along roadsides.	Apiaceae	Apiales	Magnoliopsida
Hibiscus rosa-sinensis L.	P caesp	Avv.	Cultivated as ornamental, casually spontaneous.	Malvaceae	Malvales	Magnoliopsida
Hippocrepis biflora Spreng.	T scap	Euri-Medit.	Uncultivated environments, pastures.	Fabaceae	Fabales	Magnoliopsida
Hippocrepis ciliata Willd.	T scap	Steno-Medit.	Rocky uncultivated lands (Chinisia).	Fabaceae	Fabales	Magnoliopsida
Hordeum marinum Huds.	T scap	W-Euri-Medit.	Sublittoral areas.	Poaceae	Poales	Liliopsida
Hordeum murinum L. subsp. leporinum (Link) Arcang.	T scap	Circumbor.	Uncultivated lands, pastures, roadsides.	Poaceae	Poales	Liliopsida
Hyoscyamus albus L.	T scap	Euri-Medit.	Rocky environments, ruins.	Solanaceae	Solanales	Magnoliopsida
Hyoseris lucida L. subsp. taurina (Pamp.) Peruzzi & Vangelisti	H ros	Steno-W-Medit.	Sublittoral uncultivated lands.	Asteraceae	Asterales	Magnoliopsida
Hyoseris radiata L.	H ros	Steno-Medit.	Uncultivated lands, semi-rocky environments.	Asteraceae	Asterales	Magnoliopsida
Hyparrhenia hirta (L.) Stapf	H caesp	Paleotrop.	Scattered throughout in uncultivated lands.	Poaceae	Poales	Liliopsida
Hypericum perfoliatum L.	H scap	Steno-Medit.	Sparse specimens in uncultivated lands (Marcanzotta).	Hypericaceae	Malpighiales	Magnoliopsida
Hypochaeris achyrophorus L.	T scap	Steno-Medit.	Uncultivated lands and arid meadows.	Asteraceae	Asterales	Magnoliopsida
Imperata cylindrica (L.) Raeusch.	G rhiz	Cosmop.	Coastal reardunal environments.	Poaceae	Poales	Liliopsida
Ipomoea cairica (L.) Sweet	G rhiz	Ignota	Along the roadside (near level crossing, Marausa).	Convolvulaceae	Solanales	Magnoliopsida
Juncus acutus L. subsp. acutus	H caesp	Euri-Medit.	Wet clay sublittoral and inland uncultivated lands.	Juncaceae	Poales	Liliopsida
Juncus bufonius L.	T caesp	Cosmop.	Wet uncultivated lands.	Juncaceae	Poales	Liliopsida
Juncus hybridus Brot.	T caesp	Euri-Medit.	Wet uncultivated lands (Chinisia).	Juncaceae	Poales	Liliopsida
Juncus maritimus Lam.	G rhiz	Subcosmop.	Salty subcoastal environments.	Juncaceae	Poales	Liliopsida
Juncus subulatus Forssk.	G rhiz	S-Medit.	Sublittoral swamps (Marausa).	Juncaceae	Poales	Liliopsida
Juno planifolia (Mill.) Asch.	G bulb	S-Medit.	Arid hilly uncultivated lands.	Iridaceae	Asparagales	Liliopsida
Kickxia spuria (L.) Dumort. subsp. spuria	T scap	Eurasiat.	Uncultivated and olive groves.	Plantaginaceae	Lamiales	Magnoliopsida
Kundmannia sicula (L.) DC.	H scap	Steno-Medit.	Pastures and uncultivated lands.	Apiaceae	Apiales	Magnoliopsida
Lactuca sativa L. subsp. serriola (L.) Galasso, Banfi, Bartolucci & Ardenghi	H bienn	Euri-Medit.	On the edges of paths, in uncultivated lands.	Asteraceae	Asterales	Magnoliopsida
Lagurus ovatus L.	T scap	Euri-Medit.	Meadows, pastures, canals.	Poaceae	Poales	Liliopsida
Lamium amplexicaule L.	T scap	Eurasiat.	In olive groves, vineyards, cultivated and uncultivated fields.	Lamiaceae	Lamiales	Magnoliopsida
Lantana camara L. subsp. aculeata (L.) R.W.Sanders	P caesp	Neotrop.	Specimens escaped from gardening.	Verbenaceae	Lamiales	Magnoliopsida
Lathyrus aphaca L. subsp. aphaca	T scap	Steno-Medit.	Uncultivated lands, cereal fields.	Fabaceae	Fabales	Magnoliopsida
Lathyrus cicera L.	T scap	Euri-Medit.	Arid uncultivated lands, scattered throughout in fields.	Fabaceae	Fabales	Magnoliopsida
Lathyrus clymenum L.	T scap	Steno-Medit.	Pastures, scrub, uncultivated fields.	Fabaceae	Fabales	Magnoliopsida
Lathyrus ochrus (L.) DC.	T scap	Steno-Medit.	Uncultivated lands, fields.	Fabaceae	Fabales	Magnoliopsida
Lathyrus oleraceus Lam. subsp. biflorus (Raf.) H.Schaef., Coulot & Rabaute	T scap	Steno-Medit.	In hedges.	Fabaceae	Fabales	Magnoliopsida
Laurus nobilis L.	P caesp	Steno-Medit.	Near old country houses.	Lauraceae	Laurales	Magnoliopsida
Lepidium coronopus (L.) Al-Shehbaz	T rept	Euri-Medit.	In uncultivated lands, in trampled areas.	Brassicaceae	Brassicales	Magnoliopsida
Limbarda crithmoides (L.) Dumort. subsp. longifolia (Arcang.) Greuter	Ch suffr	Medit.-Atl.(Steno-)	Along the coast.	Asteraceae	Asterales	Magnoliopsida
Limoniastrum monopetalum (L.) Boiss.	NP	SW-Medit.	In the salt marsh canals.	Plumbaginaceae	Caryophyllales	Magnoliopsida
Limonium densiflorum (Guss.) Kuntze	H ros	Endem. Ital.	Along the edges of saltwater ponds (salt pans, Chinisia).	Plumbaginaceae	Caryophyllales	Magnoliopsida
Limonium dubium (Andrews ex Guss.) Litard.	H ros	Endem. Ital.	Salty environments.	Plumbaginaceae	Caryophyllales	Magnoliopsida
Limonium narbonense Mill.	H ros	Euri-Medit.	Clay sublittoral environments.	Plumbaginaceae	Caryophyllales	Magnoliopsida
Limonium virgatum (Willd.) Fourr.	Ch suffr	Euri-Medit.	Sublittoral environments.	Plumbaginaceae	Caryophyllales	Magnoliopsida
Linaria multicaulis (L.) Mill. subsp. multicaulis	T scap	C-Medit.	Uncultivated lands, meadows.	Plantaginaceae	Lamiales	Magnoliopsida
Linaria pelisseriana (L.) Mill.	T scap	Euri-Medit.	Uncultivated lands, meadows.	Plantaginaceae	Lamiales	Magnoliopsida
Linaria reflexa (L.) Desf. subsp. reflexa	T rept	SW-Medit.	Uncultivated lands, meadows, roadsides.	Plantaginaceae	Lamiales	Magnoliopsida
Linaria vulgaris Mill. subsp. vulgaris	H scap	Eurasiat.	Uncultivated lands, meadows, pastures.	Plantaginaceae	Lamiales	Magnoliopsida
Linum strictum L.	T scap	Steno-Medit.	Uncultivated lands, pastures.	Linaceae	Malpighiales	Magnoliopsida
Linum trigynum L.	T scap	Euri-Medit.	In uncultivated lands, pastures.	Linaceae	Malpighiales	Magnoliopsida
Linum usitatissimum L. subsp. angustifolium (Huds.) Thell.	H bienn	Euri-Medit.	Meadows, canals, uncultivated lands.	Linaceae	Malpighiales	Magnoliopsida
Linum usitatissimum L. subsp. usitatissimum	T scap	Europ.-Caucas.	In grassy fields.	Linaceae	Malpighiales	Magnoliopsida
Lobularia maritima (L.) Desv.	Ch suffr	Steno-Medit.	Present everywhere.	Brassicaceae	Brassicales	Magnoliopsida
Logfia gallica (L.) Coss. & Germ.	T scap	Euri-Medit.	Rocky uncultivated lands (Runza).	Asteraceae	Asterales	Magnoliopsida
Lolium rigidum Gaudin subsp. rigidum	T scap	Paleosubtrop.	Uncultivated lands, pastures, fields.	Poaceae	Poales	Liliopsida
Loncomelos narbonense (L.) Raf.	G bulb	Euri-Medit.	Uncultivated lands, olive groves, vineyards.	Asparagaceae	Asparagales	Liliopsida
Lotus biflorus Desr.	T scap	SW-Medit.	Dry uncultivated lands.	Fabaceae	Fabales	Magnoliopsida
Lotus creticus L.	Ch suffr	Steno-Medit.	Both along the coastline and inland.	Fabaceae	Fabales	Magnoliopsida
Lotus cytisoides L.	Ch suffr	Steno-Medit.	Near the cliff.	Fabaceae	Fabales	Magnoliopsida
Lotus edulis L.	T scap	Steno-Medit.	Dry uncultivated lands, along the coastline.	Fabaceae	Fabales	Magnoliopsida
Lotus ornithopodioides L.	T scap	Steno-Medit.	Uncultivated lands and pastures.	Fabaceae	Fabales	Magnoliopsida
Lotus tetragonolobus L.	T scap	Steno-Medit.	Uncultivated lands, pastures.	Fabaceae	Fabales	Magnoliopsida
Lupinus albus L. subsp. graecus (Boiss. & Spruner) Franco & P.Silva	T scap	Steno-E-Medit.	Rocky uncultivated lands (Ballottella and Runza).	Fabaceae	Fabales	Magnoliopsida
Lupinus angustifolius L.	T scap	Steno-Medit.	Rocky uncultivated lands (Runza).	Fabaceae	Fabales	Magnoliopsida
Lupinus cosentinii Guss.	T scap	Steno-W-Medit.	Rocky uncultivated lands (Ballottella and Runza).	Fabaceae	Fabales	Magnoliopsida
Lycium europaeum L.	NP	Euri-Med.it.	Along the roadside (Via Ballottella, Rilievo).	Solanaceae	Solanales	Magnoliopsida
Lygeum spartum L.	H caesp	Medit.	Subcoastal environments, on salty substrates (Chinisia).	Poaceae	Poales	Liliopsida
Lysimachia arvensis (L.) U.Manns & Anderb.	T rept	Euri-Medit.	In uncultivated fields.	Primulaceae	Ericales	Magnoliopsida
Lysimachia talaverae L.Sáez & Aymerich	T rept	Steno-W-Medit.	Former Chinisia airport.	Primulaceae	Ericales	Magnoliopsida
Lythrum hyssopifolia L.	T scap	Subcosmop.	Wet environments, wet-muddy ditches.	Lythraceae	Myrtales	Magnoliopsida
Lythrum junceum Banks & Sol.	T scap	Steno-Medit.	In canals and wet-muddy ditches.	Lythraceae	Myrtales	Magnoliopsida
Macrobriza maxima (L.) Tzvelev	T scap	Paleosubtrop.	Arid uncultivated lands, pastures.	Poaceae	Poales	Liliopsida
Magydaris pastinacea (Lam.) Paol.	H scap	Steno-W-Medit.	On rocky substrates.	Apiaceae	Apiales	Magnoliopsida
Malva arborea (L.) Webb & Berthel.	H bienn	Steno-Medit.	Coastal and subcoastal areas.	Malvaceae	Malvales	Magnoliopsida
Malva multiflora (Cav.) Soldano, Banfi & Galasso	T scap	Steno-Medit.	Scattered throughout in uncultivated lands, ruins.	Malvaceae	Malvales	Magnoliopsida
Malva nicaeensis All.	H bienn	Steno-Medit.	Country paths, pastures, uncultivated lands.	Malvaceae	Malvales	Magnoliopsida
Malva sylvestris L.	H scap	Subcosmop.	Along paths, uncultivated environments.	Malvaceae	Malvales	Magnoliopsida
Malva trimestris (L.) Salisb.	H bienn	Steno-Medit.	Scattered throughout in uncultivated lands, pastures, etc.	Malvaceae	Malvales	Magnoliopsida
Mandragora autumnalis Bertol.	H ros	Steno-Medit.	Uncultivated lands, arid meadows, pastures.	Solanaceae	Solanales	Magnoliopsida
Marrubium vulgare L.	H scap	Euri-Medit.	Arid uncultivated lands.	Lamiaceae	Lamiales	Magnoliopsida
Matricaria chamomilla L.	T scap	Subcosmop.	Roadside edges (Baglio Misiliscemi).	Asteraceae	Asterales	Magnoliopsida
Matthiola tricuspidata (L.) W.T.Aiton	T scap	Steno-Medit.	Along the coastline.	Brassicaceae	Brassicales	Magnoliopsida
Medicago intertexta (L.) Mill.	T scap	W-Medit.-Macarones.	Sublittoral area (Marausa).	Fabaceae	Fabales	Magnoliopsida
Medicago littoralis Rohde ex Loisel.	T scap	Euri-Medit.	Sandy environments near the sea.	Fabaceae	Fabales	Magnoliopsida
Medicago minima (L.) L.	T scap	Euri-Medit.	Uncultivated lands.	Fabaceae	Fabales	Magnoliopsida
Medicago orbicularis (L.) Bartal.	T scap	Euri-Medit.	Uncultivated lands, fields.	Fabaceae	Fabales	Magnoliopsida
Melia azedarach L.	P scap	Asia	Near houses as ornamental.	Meliaceae	Sapindales	Magnoliopsida
Melica minuta L. subsp. minuta	H caesp	Steno-W-Medit.	On stony substrates.	Poaceae	Poales	Liliopsida
Melomphis arabica (L.) Raf.	G bulb	S-Medit.	Arid uncultivated lands, pastures, near canals.	Asparagaceae	Asparagales	Liliopsida
Mentha pulegium L. subsp. pulegium	H scap	Euri-Medit.	Uncultivated lands, along the edges of paths.	Lamiaceae	Lamiales	Magnoliopsida
Mercurialis annua L.	T scap	Paleotemp.	Near old ruins and walls.	Euphorbiaceae	Malpighiales	Magnoliopsida
Mesembryanthemum cordifolium L.f.	Ch suffr	Afric.	In front of old dwellings.	Aizoaceae	Caryophyllales	Magnoliopsida
Mesembryanthemum crystallinum L.	T scap	S-Medit.	Sublittoral environments.	Aizoaceae	Caryophyllales	Magnoliopsida
Mesembryanthemum nodiflorum L.	T scap	S-Medit.	Sublittoral environments.	Aizoaceae	Caryophyllales	Magnoliopsida
Micromeria graeca (L.) Benth. ex Rchb. subsp. fruticulosa (Bertol.) Guinea	Ch suffr	E-Medit.	Rocky environments.	Lamiaceae	Lamiales	Magnoliopsida
Micromeria graeca (L.) Benth. ex Rchb. subsp. graeca	Ch suffr	Steno-Medit.	Rocky environments (Chinisia, Rocche Draele).	Lamiaceae	Lamiales	Magnoliopsida
Micromeria nervosa (Desf.) Benth.	Ch suffr	S-Medit.	Rocky environments (Chinisia, Rocche Draele).	Lamiaceae	Lamiales	Magnoliopsida
Mirabilis jalapa L.	G bulb	Avv.	Scattered specimens near ruins.	Nyctaginaceae	Caryophyllales	Magnoliopsida
Misopates orontium (L.) Raf.	T scap	Euri-Medit.	Uncultivated lands, meadows, limestone.	Plantaginaceae	Lamiales	Magnoliopsida
Moraea sisyrinchium (L.) Ker Gawl.	G bulb	Steno-Medit.	Arid uncultivated lands, pastures.	Iridaceae	Asparagales	Liliopsida
Morus alba L.	P scap	E-Asiat.	Near old houses.	Moraceae	Rosales	Magnoliopsida
Morus nigra L.	P scap	W-Asiat.	Near old houses.	Moraceae	Rosales	Magnoliopsida
Muscari commutatum Guss.	G bulb	CE-Medit.	Uncultivated lands (Runza limestone).	Asparagaceae	Asparagales	Liliopsida
Muscari comosum (L.) Mill.	G bulb	Euri-Medit.	Arid uncultivated lands, meadows (Ballottella limestone).	Asparagaceae	Asparagales	Liliopsida
Myoporum insulare R.Br.	P caesp	Austral.	Sub-dunal environments (Marausa Lido).	Scrophulariaceae	Lamiales	Magnoliopsida
Myriolimon ferulaceum (L.) Lledó, Erben & M.B.Crespo	Ch suffr	SW-Medit.	Salty environments.	Plumbaginaceae	Caryophyllales	Magnoliopsida
Myrtus communis L.	P caesp	Steno-Medit.	Along paths.	Myrtaceae	Myrtales	Magnoliopsida
Narcissus miniatus Donn.-Morg., Koop. & Zonn.	G bulb	Steno-Medit.	Arid rocky uncultivated lands.	Amaryllidaceae	Asparagales	Liliopsida
Narcissus obsoletus (Haw.) Steud.	G bulb	Steno-Medit.	Uncultivated and arid pastures.	Amaryllidaceae	Asparagales	Liliopsida
Narcissus tazetta L. subsp. tazetta	G bulb	Steno-Medit.	Uncultivated lands, pastures, vineyards, olive groves.	Amaryllidaceae	Asparagales	Liliopsida
Nasturtium officinale W.T.Aiton	H scap	Cosmop.	In canals (Marausa area).	Brassicaceae	Brassicales	Magnoliopsida
Nerium oleander L. subsp. oleander	P caesp	Steno-Medit.	Cultivated as ornamental, casually spontaneous.	Apocynaceae	Gentianales	Magnoliopsida
Nicotiana glauca Graham	NP	Avv.	Uncultivated lands, ruins.	Solanaceae	Solanales	Magnoliopsida
Nigella damascena L.	T scap	Euri-Medit.	Uncultivated lands and therophytic small meadows.	Ranunculaceae	Ranunculales	Magnoliopsida
Nothoscordum gracile (Aiton) Stearn	G bulb	Avv.	Roadside edges.	Amaryllidaceae	Asparagales	Liliopsida
Notobasis syriaca (L.) Cass.	T scap	Steno-Medit.	Uncultivated lands, arid meadows.	Asteraceae	Asterales	Magnoliopsida
Oenanthe globulosa L.	H scap	Steno-W-Medit.	Humid ditches, canals.	Apiaceae	Apiales	Magnoliopsida
Olea europaea var. sylvestris (Mill.) Lehr	P caesp	Steno-Medit.	Uncultivated lands, limestone.	Oleaceae	Lamiales	Magnoliopsida
Onobrychis caput-galli (L.) Lam.	T scap	Steno-Medit.	Rocky uncultivated lands (Chinisia).	Fabaceae	Fabales	Magnoliopsida
Ononis alopecuroides L. subsp. exalopecuroides (G.López) Greuter & Burdet	T scap	Steno-Medit.	Along the edges of cultivated lands in semi-arid environments.	Fabaceae	Fabales	Magnoliopsida
Ononis oligophylla Ten.	T scap	Endem. Ital.	Uncultivated lands (Chinisia).	Fabaceae	Fabales	Magnoliopsida
Ononis ornithopodioides L.	T scap	Steno-Medit.	Along the edges of cultivated lands in semi-arid environments.	Fabaceae	Fabales	Magnoliopsida
Ononis variegata L.	T scap	Steno-Medit.	Along the sandy coastline.	Fabaceae	Fabales	Magnoliopsida
Ononis viscosa L. subsp. breviflora (DC.) Nyman	T scap	S-Medit.	Dry pastures.	Fabaceae	Fabales	Magnoliopsida
Ophioglossum lusitanicum L.	G rhiz	Euri-Medit.	Humid clearings.	Ophioglossaceae	Ophioglossales	Polypodiopsida
Ophrys bombyliflora Link	G bulb	Steno-W-Medit.	Dry small meadows and hilly slopes.	Orchidaceae	Asparagales	Liliopsida
Ophrys fusca Link subsp. caesiella (P.Delforge) Kreutz	G bulb	Steno-Medit.	Small meadows and hilly slopes.	Orchidaceae	Asparagales	Liliopsida
Ophrys lutea Cav.	G bulb	Steno-Medit.	Dry small meadows and hilly slopes.	Orchidaceae	Asparagales	Liliopsida
Ophrys lutea Cav. subsp. sicula (Tineo) Soldano	G bulb	Steno-Medit.	Dry small meadows.	Orchidaceae	Asparagales	Liliopsida
Ophrys speculum Link	G bulb	Steno-Medit.	Dry small meadows.	Orchidaceae	Asparagales	Liliopsida
Ophrys tenthredinifera Willd.	G bulb	Steno-Medit.	Dry small meadows and hilly slopes.	Orchidaceae	Asparagales	Liliopsida
Opopanax chironium (L.) W.D.J.Koch	H scap	Steno-Medit.	Uncultivated lands, pastures.	Apiaceae	Apiales	Magnoliopsida
Opuntia elatior Mill.	P succ	Americ.	Rocky substrate (Rocche Draele).	Cactaceae	Caryophyllales	Magnoliopsida
Opuntia ficus-indica (L.) Mill.	P succ	Neotrop.	Near old houses, in ruins, along the edges of cultivated lands.	Cactaceae	Caryophyllales	Magnoliopsida
Opuntia robusta H.L.Wendl. ex Pfeiff.	P succ	C-Americ.	Sublittoral area of Marausa Lido.	Cactaceae	Caryophyllales	Magnoliopsida
Opuntia stricta (Haw.) Haw.	P succ	Americ.	Sublittoral area of Marausa Lido.	Cactaceae	Caryophyllales	Magnoliopsida
Opuntia tuna (L.) Mill.	P succ	Americ.	Rocche Ballottella.	Cactaceae	Caryophyllales	Magnoliopsida
Orchis italica Poir.	G bulb	Steno-Medit.	Dry small meadows and hilly slopes.	Orchidaceae	Asparagales	Liliopsida
Ornithogalum gussonei Ten.	G bulb	Steno-Medit.	Arid uncultivated lands, pastures.	Asparagaceae	Asparagales	Liliopsida
Ornithogalum montanum Ten.	G bulb	NE-Medit.	Arid uncultivated lands, pastures.	Asparagaceae	Asparagales	Liliopsida
Ornithogalum umbellatum L.	G bulb	Euri-Medit.	Arid uncultivated lands, meadows.	Asparagaceae	Asparagales	Liliopsida
Orobanche crenata Forssk.	T par	Medit.-Turan.	Parasite on broad beans, vetch, etc.	Orobanchaceae	Lamiales	Magnoliopsida
Orobanche minor Sm.	T par	Paleotemp.	Parasite on various plants.	Orobanchaceae	Lamiales	Magnoliopsida
Orobanche sanguinea C.Presl	T par	Steno-Medit.	In uncultivated lands.	Orobanchaceae	Lamiales	Magnoliopsida
Osyris alba L.	NP	Steno-Medit.	A couple of specimens, along the path (Runza area).	Santalaceae	Santalales	Magnoliopsida
Oxalis corniculata L.	Ch rept	Euri-Medit.	Abandoned wet lands.	Oxalidaceae	Oxalidales	Magnoliopsida
Oxalis pes-caprae L.	G bulb	Afric.	Uncultivated lands, fields, canals.	Oxalidaceae	Oxalidales	Magnoliopsida
Pallenis spinosa (L.) Cass. subsp. spinosa	T scap	Euri-Medit.	Uncultivated lands, along roadsides.	Asteraceae	Asterales	Magnoliopsida
Pancratium maritimum L.	G bulb	Steno-Medit.	Along the coastline.	Amaryllidaceae	Asparagales	Liliopsida
Papaver dubium L.	T scap	Medit.-Turan.	Scattered throughout in uncultivated and cultivated lands.	Papaveraceae	Ranunculales	Magnoliopsida
Papaver pinnatifidum Moris	T scap	Steno-Medit.	Scattered throughout in uncultivated lands.	Papaveraceae	Ranunculales	Magnoliopsida
Papaver rhoeas L. subsp. rhoeas	T scap	E-Medit.	Scattered throughout in uncultivated and cereal cultivated lands.	Papaveraceae	Ranunculales	Magnoliopsida
Papaver setigerum DC.	T scap	Euri-Medit.	Rare specimens in uncultivated lands.	Papaveraceae	Ranunculales	Magnoliopsida
Papaver somniferum L.	T scap	Euri-Medit.	Rare specimens in uncultivated lands, along paths.	Papaveraceae	Ranunculales	Magnoliopsida
Parapholis cylindrica (Willd.) Romero Zarco	T scap	Euri-Medit.	Sublittoral environments.	Poaceae	Poales	Liliopsida
Parapholis incurva (L.) C.E.Hubb.	T scap	Medit.-Atl.(Euri -)	Sublittoral environments.	Poaceae	Poales	Liliopsida
Parietaria judaica L.	H scap	Euri-Medit.	Cliffs and walls.	Urticaceae	Rosales	Magnoliopsida
Parietaria lusitanica L. subsp. lusitanica	T rept	Steno-Medit.	Rocky environments.	Urticaceae	Rosales	Magnoliopsida
Parkinsonia aculeata L.	P caesp	Neotrop.	Marausa sublittoral area.	Fabaceae	Fabales	Magnoliopsida
Paronychia argentea Lam.	H caesp	Steno-Medit.	Meadows and uncultivated areas.	Caryophyllaceae	Caryophyllales	Magnoliopsida
Parthenocissus quinquefolia (L.) Planch.	P lian	N-Americ.	Cultivated as ornamental, casually spontaneous.	Vitaceae	Vitales	Magnoliopsida
Passiflora caerulea L.	P lian	S-Americ.	Cultivated as ornamental, casually spontaneous.	Passifloraceae	Malpighiales	Magnoliopsida
Petrosedum sediforme (Jacq.) Grulich subsp. sediforme	Ch succ	Steno-Medit.	Rocky environments, old walls.	Crassulaceae	Saxifragales	Magnoliopsida
Phagnalon rupestre (L.) DC. subsp. rupestre	Ch suffr	S-Medit.	Arid environments (Rocche Draele).	Asteraceae	Asterales	Magnoliopsida
Phagnalon saxatile (L.) Cass.	Ch suffr	Steno-Medit.	Arid environments (Rocche Draele).	Asteraceae	Asterales	Magnoliopsida
Phalaris canariensis L.	T scap	Macarones.	Uncultivated lands, pastures, meadows, along tracks.	Poaceae	Poales	Liliopsida
Phalaris coerulescens Desf.	H caesp	Euri-Medit.	Uncultivated lands, pastures, meadows, canals.	Poaceae	Poales	Liliopsida
Phedimus stellatus (L.) Raf.	T scap	Steno-Medit.	On cliffs, gravel, and roadsides.	Crassulaceae	Saxifragales	Magnoliopsida
Phelipanche nana (Reut.) Soják	T par	Paleotemp.	Parasite on various plants.	Orobanchaceae	Lamiales	Magnoliopsida
Phillyrea latifolia L.	P caesp	Steno-Medit.	Uncultivated lands, limestone.	Oleaceae	Lamiales	Magnoliopsida
Phoenix canariensis H.Wildpret	P scap	Macarones.	As ornamental.	Arecaceae	Arecales	Liliopsida
Phoenix dactylifera L.	P scap	Paleosubtrop.	Near old houses, as ornamental.	Arecaceae	Arecales	Liliopsida
Phragmites australis (Cav.) Trin. ex Steud.	G rhiz	Subcosmop.	In canals, along the edges of cultivated lands.	Poaceae	Poales	Liliopsida
Pinus halepensis Mill. subsp. halepensis	P scap	Medit.(Steno)	Cultivated and casually spontaneous.	Pinaceae	Pinales	Pinopsida
Pinus pinea L.	P scap	Steno-Medit.	Few specimens near old bagli, Chinisia and along the edges of S.S. 115.	Pinaceae	Pinales	Pinopsida
Pistacia lentiscus L.	P caesp	Steno-Medit.	On the edges of roads, rocky environments (Rocche Draele, Chinisia).	Anacardiaceae	Sapindales	Magnoliopsida
Plantago afra L. subsp. afra	T scap	Steno-Medit.	Uncultivated lands, meadows, pastures.	Plantaginaceae	Lamiales	Magnoliopsida
Plantago coronopus L.	H ros	Euri-Medit.	Uncultivated lands, meadows, sublittoral areas.	Plantaginaceae	Lamiales	Magnoliopsida
Plantago crassifolia Forssk.	H ros	Steno-Medit.	Salty uncultivated lands, pastures (Chinisia).	Plantaginaceae	Lamiales	Magnoliopsida
Plantago lagopus L.	T scap	Steno-Medit.	Uncultivated lands, arid meadows.	Plantaginaceae	Lamiales	Magnoliopsida
Plantago major L.	H ros	Eurasiat.	Along roadsides on wet substrates.	Plantaginaceae	Lamiales	Magnoliopsida
Plantago serraria L.	H ros	Steno-Medit.	Uncultivated lands, sublittoral areas.	Plantaginaceae	Lamiales	Magnoliopsida
Platanus orientalis L.	P scap	SE-Europ.	Few specimens along state road 115 (Rilievo).	Platanaceae	Proteales	Magnoliopsida
Plumbago europaea L.	Ch frut	Steno-Medit.	Uncultivated areas, along paths and tracks.	Plumbaginaceae	Caryophyllales	Magnoliopsida
Polycarpon tetraphyllum (L.) L. subsp. alsinifolium (Biv.) Ball	T scap	S-Medit.	Uncultivated lands.	Caryophyllaceae	Caryophyllales	Magnoliopsida
Polycarpon tetraphyllum (L.) L. subsp. tetraphyllum	T scap	Euri-Medit.	Uncultivated lands.	Caryophyllaceae	Caryophyllales	Magnoliopsida
Polygala monspeliaca L.	T scap	Steno-Medit.	Uncultivated lands and pastures.	Polygalaceae	Fabales	Magnoliopsida
Polygonum aviculare L. subsp. aviculare	T rept	Cosmop.	Trampled and uncultivated lands.	Polygonaceae	Caryophyllales	Magnoliopsida
Polygonum maritimum L.	H rept	Subcosmop.	Near the coastline.	Polygonaceae	Caryophyllales	Magnoliopsida
Polypodium cambricum L.	H ros	Euri-Medit.	Shady cliffs and walls.	Polypodiaceae	Polypodiales	Polypodiopsida
Polypogon monspeliensis (L.) Desf.	T scap	Paleosubtrop.	Sublittoral environments, uncultivated lands.	Poaceae	Poales	Liliopsida
Portulaca oleracea L.	T scap	Subcosmop.	Wet uncultivated lands, vegetable gardens.	Portulacaceae	Caryophyllales	Magnoliopsida
Posidonia oceanica (L.) Delile	I rad	Steno-Medit.	Seabeds (seagrass formation).	Posidoniaceae	Alismatales	Liliopsida
Potentilla reptans L.	H ros	Subcosmop.	Swampy ditches (Luogo Conte).	Rosaceae	Rosales	Magnoliopsida
Poterium sanguisorba L. subsp. sanguisorba	H scap	Paleotemp./Subcosmop.	Dry meadows, uncultivated lands.	Rosaceae	Rosales	Magnoliopsida
Prospero autumnale (L.) Speta	G bulb	Steno-Medit.	Arid uncultivated lands, pastures.	Asparagaceae	Asparagales	Liliopsida
Prunus dulcis (Mill.) D.A.Webb	P scap	S-Medit.	Cultivated and casually spontaneous on the rocks of Chinisia.	Rosaceae	Rosales	Magnoliopsida
Prunus spinosa L. subsp. spinosa	P caesp	Eurasiat.	Along the edges of cultivated lands, near ruins.	Rosaceae	Rosales	Magnoliopsida
Pseudodictamnus hispanicus (L.) Salmaki & Siadati	Ch suffr	NE-Medit.	Arid uncultivated lands.	Lamiaceae	Lamiales	Magnoliopsida
Pulicaria dysenterica (L.) Bernh.	H scap	Euri-Medit.	Meadows, edges of paths and uncultivated lands.	Asteraceae	Asterales	Magnoliopsida
Punica granatum L.	P scap	W-Asiat.	Near ruins, old houses, cultivated.	Lythraceae	Myrtales	Magnoliopsida
Quercus coccifera L.	P caesp	Steno-Medit.	Few specimens in Timpone Marausa area.	Fagaceae	Fagales	Magnoliopsida
Ranunculus bulbosus L.	H scap	Eurasiat.	Hilly uncultivated lands, prairies.	Ranunculaceae	Ranunculales	Magnoliopsida
Ranunculus bullatus L.	H ros	Steno-Medit.	Hilly and sub-hilly uncultivated lands.	Ranunculaceae	Ranunculales	Magnoliopsida
Ranunculus muricatus L.	T scap	Euri-Medit.	Wet cultivated and uncultivated lands.	Ranunculaceae	Ranunculales	Magnoliopsida
Ranunculus paludosus Poir.	H scap	Medit.-Turan.	Hilly and sub-hilly uncultivated lands.	Ranunculaceae	Ranunculales	Magnoliopsida
Ranunculus pratensis C.Presl	H scap	Endem. Ital.	Small meadows and uncultivated lands.	Ranunculaceae	Ranunculales	Magnoliopsida
Raphanus raphanistrum L. subsp. raphanistrum	T scap	W-Medit.	In uncultivated lands, along the edges of paths.	Brassicaceae	Brassicales	Magnoliopsida
Rapistrum rugosum (L.) All.	T scap	Euri-Medit.	In uncultivated lands, along the edges of paths.	Brassicaceae	Brassicales	Magnoliopsida
Reichardia picroides (L.) Roth	H scap	Steno-Medit.	Uncultivated lands, edges of paths.	Asteraceae	Asterales	Magnoliopsida
Reseda alba L. subsp. alba	H scap	Steno-Medit.	Rocky environments, walls, arid environments.	Resedaceae	Brassicales	Magnoliopsida
Rhamnus lycioides L. subsp. oleoides (L.) Jahand. & Maire	P caesp	S-Medit.	Rocky environments.	Rhamnaceae	Rosales	Magnoliopsida
Rhaphiolepis bibas (Lour.) Galasso & Banfi	P scap	Asia	Near old country houses.	Rosaceae	Rosales	Magnoliopsida
Rhodalsine geniculata (Poir.) F.N.Williams	Ch suffr	Steno-Medit.	Meadows and uncultivated areas.	Caryophyllaceae	Caryophyllales	Magnoliopsida
Rhus coriaria L.	P caesp	S-Medit.	Scattered throughout in uncultivated lands, along roadsides.	Anacardiaceae	Sapindales	Magnoliopsida
Ricinus communis L.	T scap	Paleotemp.	Near ruins, along roadsides.	Euphorbiaceae	Malpighiales	Magnoliopsida
Roemeria sicula (Guss.) Galasso, Banfi, L.Sáez & Bartolucci	T scap	Medit.-Turan.	Scattered throughout in cereal cultivated lands.	Papaveraceae	Ranunculales	Magnoliopsida
Romulea bulbocodium (L.) Sebast. & Mauri	G bulb	Steno-Medit.	Arid uncultivated lands.	Iridaceae	Asparagales	Liliopsida
Romulea columnae Sebast. & Mauri	G bulb	Euri-Medit.	Uncultivated lands, pastures.	Iridaceae	Asparagales	Liliopsida
Romulea linaresii Parl. subsp. linaresii	G bulb	Endem. Sic.	On sandy substrates along the coast.	Iridaceae	Asparagales	Liliopsida
Romulea ramiflora Ten. subsp. ramiflora	G bulb	Steno-Medit.	Wet uncultivated lands.	Iridaceae	Asparagales	Liliopsida
Rosa sempervirens L.	P caesp	Steno-Medit.	Uncultivated lands (Marcanzotta area).	Rosaceae	Rosales	Magnoliopsida
Rubus ulmifolius Schott	NP	Euri-Medit.	In ruins, along paths.	Rosaceae	Rosales	Magnoliopsida
Rumex acetosa L. subsp. acetosa	H scap	Circumbor.	Meadows and uncultivated lands.	Polygonaceae	Caryophyllales	Magnoliopsida
Rumex bucephalophorus L. subsp. bucephalophorus	T scap	Medit.	Therophytic meadows and sand dunes.	Polygonaceae	Caryophyllales	Magnoliopsida
Rumex obtusifolius L. subsp. obtusifolius	H scap	Cosmop.	Along the edges of ditches and canals.	Polygonaceae	Caryophyllales	Magnoliopsida
Rumex spinosus L.	T scap	Medit.	Scattered throughout in uncultivated and cultivated lands.	Polygonaceae	Caryophyllales	Magnoliopsida
Rumex thyrsoides Desf.	H scap	W-Medit.	Meadows and uncultivated lands.	Polygonaceae	Caryophyllales	Magnoliopsida
Ruppia maritima L.	I nat	Cosmop.	Sublittoral brackish swamps (Marausa).	Ruppiaceae	Alismatales	Liliopsida
Ruppia spiralis L. ex Dumort.	I rad	Subcosmop.	San Francesco Salt Pan (Salinagrande).	Ruppiaceae	Alismatales	Liliopsida
Ruscus hypophyllum L.	G rhiz	W-Medit.	Near old country houses, casually spontaneous.	Asparagaceae	Asparagales	Liliopsida
Ruta chalepensis L.	Ch suffr	Steno-Medit.	In Chinisia limestone.	Rutaceae	Sapindales	Magnoliopsida
Sagina apetala Ard. subsp. apetala	T scap	Euri-Medit.	Meadows and uncultivated areas.	Caryophyllaceae	Caryophyllales	Magnoliopsida
Sagina maritima Don	T scap	Medit.-Atl.(Steno-)	Sublittoral environments.	Caryophyllaceae	Caryophyllales	Magnoliopsida
Salsola squarrosa Steven ex Moq. subsp. controversa (Tod. ex Lojac.) Mosyakin	T scap	Paleotemp.	Along the coast.	Amaranthaceae	Caryophyllales	Magnoliopsida
Salsola tragus L.	T scap	Paleotemp.	Halophilic environments along the coast.	Amaranthaceae	Caryophyllales	Magnoliopsida
Salvia clandestina L.	H scap	SE-Europ.	Uncultivated lands, arid meadows, pastures.	Lamiaceae	Lamiales	Magnoliopsida
Salvia officinalis L. subsp. officinalis	Ch suffr	Steno-Medit.	Cultivated and casually spontaneous.	Lamiaceae	Lamiales	Magnoliopsida
Salvia rosmarinus Spenn.	NP	Steno-Medit	Cultivated and casually spontaneous.	Lamiaceae	Lamiales	Magnoliopsida
Samolus valerandi L.	H scap	Subcosmop.	In wet uncultivated lands, along the edges of cultivated lands.	Primulaceae	Ericales	Magnoliopsida
Scandix pecten-veneris L. subsp. pecten-veneris	T scap	Euri-Medit.	Scattered throughout in cereal fields.	Apiaceae	Apiales	Magnoliopsida
Schenkia spicata (L.) G.Mans.	T scap	Euri-Medit.	Wet sublittoral uncultivated lands (swamps).	Gentianaceae	Gentianales	Magnoliopsida
Schinus molle L.	P scap	Americ.	Near houses as ornamental.	Anacardiaceae	Sapindales	Magnoliopsida
Schoenus nigricans L.	H caesp	Subcosmop.	Brackish clay environments (Chinisia).	Cyperaceae	Poales	Liliopsida
Scirpoides holoschoenus (L.) Soják	G rhiz	Euri-Medit.	Wet environments.	Cyperaceae	Poales	Liliopsida
Scolymus grandiflorus Desf.	H scap	SW-Medit.	Uncultivated lands, roadside.	Asteraceae	Asterales	Magnoliopsida
Scolymus hispanicus L. subsp. hispanicus	H scap	Steno-W-Medit.	Sublittoral dunes.	Asteraceae	Asterales	Magnoliopsida
Scolymus maculatus L.	T scap	S-Medit.	Uncultivated lands on clay substrate.	Asteraceae	Asterales	Magnoliopsida
Scorpiurus subvillosus L.	T scap	Euri-Medit.	Uncultivated environments, pastures.	Fabaceae	Fabales	Magnoliopsida
Scrophularia canina L.	P caesp	Euri-Medit.	Single specimen along the roadside (former Chinisia airport).	Scrophulariaceae	Lamiales	Magnoliopsida
Sedum caeruleum L.	T scap	SW-Medit.	On cliffs, gravel, and roadsides.	Crassulaceae	Saxifragales	Magnoliopsida
Sedum dasyphyllum L. subsp. dasyphyllum	Ch succ	Euri-Medit.	On cliffs and old walls.	Crassulaceae	Saxifragales	Magnoliopsida
Selaginella denticulata (L.) Spring	Ch rept	Steno-Medit.	Humid crevices.	Selaginellaceae	Selaginellales	Lycopodiopsida
Senecio leucanthemifolius Poir. subsp. leucanthemifolius	T scap	Steno-Medit.	Uncultivated lands and meadows.	Asteraceae	Asterales	Magnoliopsida
Serapias cordigera L. subsp. cordigera	G bulb	Steno-Medit.	Dry small meadows.	Orchidaceae	Asparagales	Liliopsida
Serapias lingua L.	G bulb	Steno-W-Medit.	Dry small meadows.	Orchidaceae	Asparagales	Liliopsida
Serapias parviflora Parl.	G bulb	Steno-W-Medit.	Dry small meadows.	Orchidaceae	Asparagales	Liliopsida
Serapias vomeracea (Burm.f.) Briq.	G bulb	Euri-Medit.	Dry small meadows.	Orchidaceae	Asparagales	Liliopsida
Seseli tortuosum L. subsp. maritimum (Guss.) C.Brullo, Brullo, Giusso & Sciandr.	H bienn	Endem. Ital.	Along the sub-coastal, sandy dunes.	Apiaceae	Apiales	Magnoliopsida
Setaria adhaerens (Forssk.) Chiov.	T scap	Paleotrop.	In irrigated cultivated lands, roadsides.	Poaceae	Poales	Liliopsida
Sherardia arvensis L.	T scap	Euri-Medit.	Uncultivated lands, rocky areas, meadows.	Rubiaceae	Gentianales	Magnoliopsida
Silene bellidifolia Juss. ex Jacq.	T scap	S-Medit.	Uncultivated lands (Chinisia).	Caryophyllaceae	Caryophyllales	Magnoliopsida
Silene colorata Poir.	T scap	Steno-Medit.	Uncultivated lands.	Caryophyllaceae	Caryophyllales	Magnoliopsida
Silene crassiuscula Brullo, C.Brullo, Cambria, Bacch., Giusso & Ilardi	T scap	Endem. Sic.	Along the coastline.	Caryophyllaceae	Caryophyllales	Magnoliopsida
Silene fuscata Link ex Brot.	T scap	Steno-Medit.	Uncultivated lands.	Caryophyllaceae	Caryophyllales	Magnoliopsida
Silene gallica L.	T scap	Euri-Medit.	Uncultivated lands.	Caryophyllaceae	Caryophyllales	Magnoliopsida
Silene latifolia Poir.	H bienn	Steno-Medit.	Uncultivated lands.	Caryophyllaceae	Caryophyllales	Magnoliopsida
Silene niceensis All.	T scap	Steno-Medit.	Along the sandy coastline.	Caryophyllaceae	Caryophyllales	Magnoliopsida
Silene vulgaris (Moench) Garcke subsp. vulgaris	H scap	Paleotemp.	Uncultivated lands and rocky environments.	Caryophyllaceae	Caryophyllales	Magnoliopsida
Silybum marianum (L.) Gaertn.	H bienn	Medit.-Turan.	Uncultivated lands, edge of paths.	Asteraceae	Asterales	Magnoliopsida
Sinapis alba L. subsp. alba	T scap	E-Medit.	Cereal fields, ruins, uncultivated lands.	Brassicaceae	Brassicales	Magnoliopsida
Sinapis arvensis L. subsp. arvensis	T scap	Steno-Medit.	In uncultivated lands, along the edges of paths.	Brassicaceae	Brassicales	Magnoliopsida
Sinapis pubescens L. subsp. pubescens	T scap	W-Medit.	In uncultivated lands, along the edges of paths.	Brassicaceae	Brassicales	Magnoliopsida
Sisymbrium irio L.	T scap	Paleotemp.	Along roadsides.	Brassicaceae	Brassicales	Magnoliopsida
Sisymbrium officinale (L.) Scop.	T scap	Paleotemp.	Along roadsides.	Brassicaceae	Brassicales	Magnoliopsida
Sixalix atropurpurea (L.) Greuter & Burdet	H bienn	Steno-Medit.	Uncultivated lands, meadows.	Caprifoliaceae	Dipsacales	Magnoliopsida
Smilax aspera L.	G rhiz	Paleosubtrop.	Among hedges, near canals.	Smilacaceae	Liliales	Liliopsida
Smyrnium olusatrum L.	H bienn	Steno-Medit.	Near ruins and humid-shaded screes.	Apiaceae	Apiales	Magnoliopsida
Soda inermis Fourr.	T scap	Paleotemp.	Halophilic environments along the coast.	Amaranthaceae	Caryophyllales	Magnoliopsida
Soehrensia spachiana (Lem.) Schlumpb.	Ch succ	S-Americ.	Adventive specimens, gardening remnants.	Cactaceae	Caryophyllales	Magnoliopsida
Solanum elaeagnifolium Cav.	H scap	S-Americ.	Uncultivated lands, along state road 115 (Rilievo).	Solanaceae	Solanales	Magnoliopsida
Solanum linnaeanum Hepper & P.-M.L.Jaeger	NP	Afric.	Rocky environments, ruins, uncultivated lands.	Solanaceae	Solanales	Magnoliopsida
Solanum nigrum L.	T scap	Eurasiat.	Uncultivated lands, ruins, rocky areas.	Solanaceae	Solanales	Magnoliopsida
Solanum villosum Mill.	T scap	Euri-Medit.	Ruins, uncultivated fields.	Solanaceae	Solanales	Magnoliopsida
Sonchus asper (L.) Hill subsp. asper	T scap	Subcosmop.	In fields both uncultivated and cultivated.	Asteraceae	Asterales	Magnoliopsida
Sonchus oleraceus L.	T scap	Cosmop.	Uncultivated environments.	Asteraceae	Asterales	Magnoliopsida
Sonchus tenerrimus L.	T scap	Steno-Medit.	In fields, gardens, near cottages.	Asteraceae	Asterales	Magnoliopsida
Sorghum halepense (L.) Pers.	G rhiz	Cosmop.	Uncultivated and invasive in cultivated lands.	Poaceae	Poales	Liliopsida
Spergularia bocconei (Scheele) Graebn.	T scap	Subcosmop.	Salty uncultivated lands (Chinisia).	Caryophyllaceae	Caryophyllales	Magnoliopsida
Sporobolus pungens (Schreb.) Kunth	G rhiz	Subtrop.	Along the edge of the beach.	Poaceae	Poales	Liliopsida
Squilla numidica Jord. & Fourr.	G bulb	Medit.	Arid areas, sublittoral uncultivated lands.	Asparagaceae	Asparagales	Liliopsida
Stachys major (L.) Bartolucci & Peruzzi	Ch frut	Steno-Medit.	Rocky environments.	Lamiaceae	Lamiales	Magnoliopsida
Stachys ocymastrum (L.) Briq.	T scap	Steno-W-Medit.	Dry uncultivated lands.	Lamiaceae	Lamiales	Magnoliopsida
Stachys romana (L.) E.H.L.Krause	T scap	Steno-Medit.	Dry uncultivated lands.	Lamiaceae	Lamiales	Magnoliopsida
Stellaria media (L.) Vill.	T rept	Cosmop.	Uncultivated lands, meadows.	Caryophyllaceae	Caryophyllales	Magnoliopsida
Stellaria neglecta Weihe subsp. cupaniana (Jord. & Fourr.) Gutermann	T rept	Medit.	Uncultivated lands, meadows.	Caryophyllaceae	Caryophyllales	Magnoliopsida
Stellaria neglecta Weihe subsp. neglecta	T scap	Paleotemp.	Uncultivated lands, meadows.	Caryophyllaceae	Caryophyllales	Magnoliopsida
Stellaria pallida (Dumort.) Crép.	T scap	Paleotemp.	Uncultivated lands, meadows.	Caryophyllaceae	Caryophyllales	Magnoliopsida
Stipellula capensis (Thunb.) Röser & H.R.Hamasha	T scap	Steno-Medit.	Uncultivated lands, pastures, meadows.	Poaceae	Poales	Liliopsida
Suaeda maritima (L.) Dumort.	T scap	Cosmop.	Sublittoral halophilic environments.	Amaranthaceae	Caryophyllales	Magnoliopsida
Suaeda vera J.F.Gmel.	NP	Cosmop.	Sublittoral halophilic environments.	Amaranthaceae	Caryophyllales	Magnoliopsida
Sulla capitata (Desf.) B.H.Choi & H.Ohashi	T scap	W-Medit.	Meadows and pastures.	Fabaceae	Fabales	Magnoliopsida
Sulla coronaria (L.) B.H.Choi & H.Ohashi	H scap	W-Medit.	Scattered throughout on clay substrates.	Fabaceae	Fabales	Magnoliopsida
Sulla spinosissima (L.) B.H.Choi & H.Ohashi	T scap	W-Medit.	Meadows and pastures.	Fabaceae	Fabales	Magnoliopsida
Symphyotrichum squamatum (Spreng.) G.L.Nesom	H scap	Neotrop.	On the edges of roads.	Asteraceae	Asterales	Magnoliopsida
Tamarix africana Poir.	P scap	W-Medit.	In canals, along the coast.	Tamaricaceae	Caryophyllales	Magnoliopsida
Teucrium fruticans L. subsp. fruticans	NP	Steno-W-Medit.	Rocky environments.	Lamiaceae	Lamiales	Magnoliopsida
Thapsia asclepium L.	H scap	Steno-Medit.	Uncultivated lands, pastures, dry small meadows.	Apiaceae	Apiales	Magnoliopsida
Thapsia garganica L. subsp. garganica	H scap	S-Medit.	Uncultivated lands, pastures, dry small meadows.	Apiaceae	Apiales	Magnoliopsida
Thinopyrum junceum (L.) Á.Löve	G rhiz	Euri-Medit.	Dunes and sublittoral sandy environments.	Poaceae	Poales	Liliopsida
Thymbra capitata (L.) Cav.	Ch frut	Steno-Medit.	Rocky environments (Rocche Draele).	Lamiaceae	Lamiales	Magnoliopsida
Thymelaea hirsuta (L.) Endl. †	Ch suffr	S-Medit.	Rare specimens, sublittoral environment (Marausa-Salinagrande).	Thymelaeaceae	Malvales	Magnoliopsida
Tolpis umbellata Bertol.	T scap	Steno-Medit.	Arid uncultivated lands.	Asteraceae	Asterales	Magnoliopsida
Tordylium apulum L.	T scap	Steno-Medit.	Uncultivated lands, pastures, dry small meadows.	Apiaceae	Apiales	Magnoliopsida
Torilis nodosa (L.) Gaertn. subsp. nodosa	T scap	Euri-Medit.	Both in cultivated and uncultivated lands.	Apiaceae	Apiales	Magnoliopsida
Tragopogon porrifolius L.	H bienn	Euri-Medit.	Uncultivated lands, semi-rocky environments (clearings).	Asteraceae	Asterales	Magnoliopsida
Tribulus terrestris L.	T rept	Cosmop.	Both in uncultivated and cultivated lands.	Zygophyllaceae	Zygophyllales	Magnoliopsida
Trifolium angustifolium L. subsp. angustifolium	T scap	Euri-Medit.	Arid environments.	Fabaceae	Fabales	Magnoliopsida
Trifolium arvense L. subsp. arvense	T scap	Paleotemp.	Dry uncultivated lands.	Fabaceae	Fabales	Magnoliopsida
Trifolium campestre Schreb.	T scap	Paleotemp.	Wet uncultivated lands.	Fabaceae	Fabales	Magnoliopsida
Trifolium fragiferum L. subsp. fragiferum	Ch rept	Paleotemp.	Uncultivated lands, pastures, along trampled areas.	Fabaceae	Fabales	Magnoliopsida
Trifolium lappaceum L.	T scap	Euri-Medit.	Along the paths on reddish soils (Chinisia).	Fabaceae	Fabales	Magnoliopsida
Trifolium nigrescens Viv. subsp. nigrescens	T scap	Euri-Medit.	Uncultivated lands and meadows.	Fabaceae	Fabales	Magnoliopsida
Trifolium resupinatum L.	H rept	Paleotemp.	Wet uncultivated lands.	Fabaceae	Fabales	Magnoliopsida
Trifolium stellatum L.	T scap	Euri-Medit.	Semi-arid uncultivated lands.	Fabaceae	Fabales	Magnoliopsida
Trifolium subterraneum L.	T scap	Euri-Medit.	Wet meadows.	Fabaceae	Fabales	Magnoliopsida
Triglochin barrelieri Loisel.	G bulb	Steno-Medit.	Sublittoral brackish environments.	Juncaginaceae	Alismatales	Liliopsida
Trigonella italica (L.) Coulot & Rabaute	T scap	N-Medit.	Uncultivated lands.	Fabaceae	Fabales	Magnoliopsida
Trigonella sulcata (Desf.) Coulot & Rabaute	T scap	S-Medit.	Uncultivated lands, olive groves.	Fabaceae	Fabales	Magnoliopsida
Tripodion tetraphyllum (L.) Fourr.	T scap	Steno-Medit.	Uncultivated lands.	Fabaceae	Fabales	Magnoliopsida
Trisetaria panicea (Lam.) Paunero	T scap	Steno-W-Medit.	Uncultivated lands, meadows, along the edges of cultivated lands.	Poaceae	Poales	Liliopsida
Triticum turgidum L. subsp. durum (Desf.) Husn.	T scap	Avv.	Casually spontaneous.	Poaceae	Poales	Liliopsida
Triticum vagans (Jord. & Fourr.) Greuter	T scap	Medit.-Turan.	Uncultivated lands, pastures.	Poaceae	Poales	Liliopsida
Tuberaria guttata (L.) Fourr.	T scap	Euri-Medit.	In meadows on calcarenitic substrates.	Cistaceae	Malvales	Magnoliopsida
Ulmus glabra Huds.	P scap	Europ.-Caucas.	Along state road 115.	Ulmaceae	Rosales	Magnoliopsida
Umbilicus horizontalis (Guss.) DC.	G bulb	Steno-Medit.	Rocky environments, old walls.	Crassulaceae	Saxifragales	Magnoliopsida
Umbilicus rupestris (Salisb.) Dandy	G bulb	Steno-Medit.	Shady rocky environments.	Crassulaceae	Saxifragales	Magnoliopsida
Urospermum dalechampii (L.) Scop. ex F.W.Schmidt	H scap	Steno-Medit.	Uncultivated lands, meadows, dry pastures.	Asteraceae	Asterales	Magnoliopsida
Urospermum picroides (L.) Scop. ex F.W.Schmidt	T scap	Euri-Medit.	In olive groves.	Asteraceae	Asterales	Magnoliopsida
Urtica dioica L.	H scap	Subcosmop.	Scattered throughout, in ruins, near walls.	Urticaceae	Rosales	Magnoliopsida
Urtica membranacea Poir.	T scap	S-Medit.	Scattered throughout, in ruins, near walls.	Urticaceae	Rosales	Magnoliopsida
Urtica urens L.	T scap	Subcosmop.	Nitrophilous-ruderal environments.	Urticaceae	Rosales	Magnoliopsida
Vachellia karroo (Hayne) Banfi & Galasso	P caesp	S-Afric.	Along the state road 115 (Rilievo).	Fabaceae	Fabales	Magnoliopsida
Valerianella eriocarpa Desv.	T scap	Steno-Medit.	Uncultivated lands, meadows, pastures.	Caprifoliaceae	Dipsacales	Magnoliopsida
Verbascum creticum (L.) Kuntze	H bienn	SW-Medit.	Uncultivated lands, hilly small meadows.	Scrophulariaceae	Lamiales	Magnoliopsida
Verbascum sinuatum L.	H bienn	Euri-Medit.	Dry uncultivated lands, pastures, along paths.	Scrophulariaceae	Lamiales	Magnoliopsida
Verbena officinalis L.	H scap	Paleotemp./Cosmop.	Uncultivated lands, along roadsides.	Verbenaceae	Lamiales	Magnoliopsida
Veronica anagallis-aquatica L. subsp. anagallis-aquatica	T scap	Cosmop.	Canals and wet environments (Chinisia).	Plantaginaceae	Lamiales	Magnoliopsida
Veronica hederifolia L.	T scap	Eurasiat.	Uncultivated lands, meadows, pastures.	Plantaginaceae	Lamiales	Magnoliopsida
Vicia leucantha Biv.	T scap	SW-Medit.	Calcarenitic substrates in uncultivated lands.	Fabaceae	Fabales	Magnoliopsida
Vicia sicula (Raf.) Guss.	H scap	Steno-Medit.	Uncultivated lands, canals.	Fabaceae	Fabales	Magnoliopsida
Visnaga daucoides Gaertn.	T scap	Euri-Medit.	In uncultivated lands, on the edge of cultivated fields.	Apiaceae	Apiales	Magnoliopsida
Vitis vinifera L.	P lian	Medit.-Turan.	In abandoned cultivated lands.	Vitaceae	Vitales	Magnoliopsida
Washingtonia filifera (Gloner ex Kerch., Burv., Pynaert, Rodigas & Hull) de Bary	P scap	N-Americ.	Casually spontaneous.	Arecaceae	Arecales	Liliopsida
Xanthium orientale L.	T scap	Cosmop.	Retrodunal areas, canals.	Asteraceae	Asterales	Magnoliopsida
Xanthium spinosum L.	T scap	S-Americ.	Near ruins, in uncultivated lands.	Asteraceae	Asterales	Magnoliopsida
Yucca gloriosa L.	P caesp	N-Americ.	Some scattered specimens (gardening remnants).	Asparagaceae	Asparagales	Liliopsida
Zantedeschia aethiopica (L.) Spreng.	G rhiz	Afric.	Near old houses as ornamental.	Araceae	Alismatales	Liliopsida
